# Supplementary material for: Transcriptome remodeling drives acclimation to iron availability in the marine N2-fixing cyanobacterium Trichodesmium erythraeum IMS101
Source: mSystems. 2025 Apr 17;10(5):e01499-24. doi: 10.1128/msystems.01499-24 (PMC12090762; doi:10.1128/msystems.01499-24)
Supplement: Table S1 — All processed data of normalized expression. [file msystems.01499-24-s0002.xlsx]

## Sheet: All processed data
Table S1. Table S1. List of all normalized protein-coding gene expression in Trichodesmium erythraeum IMS101 in response to increased iron availability. Relative transcript abundances were represented as log2-transformed fold change (log2FC) and adjusted p-values (padj) through pairwise comparisons between low (0 nM, LFe), medium (10 nM, MFe) and high (100 nM, HFe) Fe supplementation concentratio…
Locus_tag	Gene	HFe vs. LFe		HFe vs. MFe		MFe vs. LFe		CPM							ORF			Annotation
		log2FC	padj	log2FC	padj	log2FC	padj	HFe_rep1	HFe_rep2	HFe_rep3	MFe_rep1	MFe_rep2	LFe_rep1	LFe_rep2	start	end	strand	Product	InterPro hit
Tery_0001	dnaA	-0.291578	0.517665	0.0114038	0.998313	-0.302981	0.497956	89.95	79.68	72.19	84.73	73.85	99.83	97.53	27	1397	+	chromosomal replication initiator protein DnaA	KEGG: ana:alr2009 chromosomal replication initiator protein~TIGRFAM: chromosomal replication initiator protein DnaA~PFAM: Chromosomal replication initiator DnaA-like Chromosomal replication initiator DnaA~SMART: ATPase
Tery_0002		0.0243618	NA	0.521247	0.84659	-0.496886	NA	5.49	5.38	6.23	3.05	5.07	5.6	5.63	1489	1689	-	putative transposase gene of IS630 family insertion sequence ISY100h	KEGG: syn:sll0431 putative transposase gene of IS630 family insertion sequence ISY100h
Tery_0006		0.811198	0.466698	0.0193317	0.998313	0.791867	NA	5.49	7.38	12.09	3.05	13.81	5.93	3.81	9478	9756	-	hypothetical protein	NA
Tery_0008	dnaN	-0.0213121	0.978458	-0.00622894	0.998313	-0.0150832	0.982363	111.07	120.6	103.53	115.55	107.68	118.94	108.61	10371	10973	+	DNA polymerase III beta subunit	PFAM: DNA polymerase III beta chain~KEGG: ava:Ava_0002 DNA polymerase III subunit beta
Tery_0011		0.259661	0.707095	-0.0976032	0.979413	0.357265	0.530029	57.04	49.23	39.76	61.45	41.44	37.56	43.41	12895	15912	+	conserved hypothetical protein	KEGG: ava:Ava_C0237 hypothetical protein
Tery_0012		0.040592	0.967661	0.0619714	0.985314	-0.0213793	0.981672	84.19	85.84	75.86	96.2	59.48	95.88	64.48	17126	20872	+	helicase-like	KEGG: ava:Ava_C0236 helicase-like
Tery_0013	arsA	-0.180213	0.735207	-0.148084	0.936977	-0.0321292	0.964584	174.97	154.14	151.72	193.11	159.55	187.47	176.18	21246	22433	-	arsenite-activated ATPase ArsA	KEGG: syn:sll0086 arsenical pump-driving ATPase~TIGRFAM: arsenite-activated ATPase ArsA~PFAM: Anion-transporting ATPase
Tery_0014		0.606642	0.258826	-0.0801825	0.979413	0.686825	NA	18.1	16.46	16.31	20.06	15.22	11.86	10.53	22680	23072	-	conserved hypothetical protein	KEGG: ava:Ava_4269 hypothetical protein
Tery_0015		-0.00825329	0.992659	0.315144	0.857121	-0.323397	0.633073	21.39	19.23	16.31	15.76	14.38	15.81	21.8	23799	24329	-	pentapeptide repeat	PFAM: pentapeptide repeat~KEGG: ana:all0664 WD-40 repeat protein
Tery_0017		-0.344786	0.45414	0.589702	0.256894	-0.934488	0.00730441	278.91	192.29	246.63	137.58	178.72	291.91	315.85	24984	25247	-	hypothetical protein	NA
Tery_0018		-0.256904	0.514057	-0.27168	0.82104	0.0147758	0.981672	308.81	290.74	320.47	361.86	374.63	390.42	344	25441	27636	-	Rho termination factor-like	PFAM: Rho termination factor-like~KEGG: ava:Ava_4273 Rho termination factor-like
Tery_0019	ilvD	0.635932	0.0181996	0.261181	0.830557	0.37475	0.341352	326.36	317.2	336.05	244.71	297.67	225.03	196.34	28954	30639	+	dihydroxyacid dehydratase	KEGG: ava:Ava_0023 dihydroxy-acid dehydratase~TIGRFAM: dihydroxy-acid dehydratase~PFAM: dihydroxy-acid and 6-phosphogluconate dehydratase
Tery_0020		0.106627	0.9355	0.190321	0.965623	-0.0836933	NA	7.13	8.92	9.53	7.17	7.89	8.24	7.81	31434	32471	-	transposase	KEGG: ana:alr4628 transposase
Tery_0021		-0.183314	0.737755	0.210182	0.877666	-0.393496	0.340152	549.32	541.94	490.15	382.82	524.03	589.09	609.73	33065	35353	+	FHA modulated glycosyl transferase/transpeptidase	TIGRFAM: penicillin-binding protein 1A family~PFAM: Forkhead-associated glycosyl transferase family 51 penicillin-binding protein transpeptidase~KEGG: ana:alr4579 penicillin-binding protein
Tery_0022		0.662146	0.155752	0.646475	0.435923	0.0156715	0.98751	24.96	20	23.45	13.26	15.79	13.51	15.08	36830	38158	+	Tetratricopeptide TPR_2	PFAM: TPR repeat Tetratricopeptide TPR_2~SMART: Tetratricopeptide region~KEGG: lpp:lpp2549 hypothetical protein
Tery_0023		-0.120526	0.930332	-0.160856	0.975934	0.0403298	NA	7.95	7.08	6.6	9.49	6.2	7.58	7.99	39907	40488	+	Tetratricopeptide TPR_2	PFAM: TPR repeat Tetratricopeptide TPR_2~SMART: Tetratricopeptide region~KEGG: pmt:PMT1811 TPR repeat:HAT (Half-A-TPR) repeat
Tery_0024		-0.40909	NA	-0.0139691	0.998361	-0.395121	NA	3.84	6.92	4.95	6.81	3.66	4.28	9.44	40836	41411	+	hypothetical protein	NA
Tery_0025		0.301822	NA	0.14966	0.979413	0.152162	NA	2.74	4.92	3.48	3.4	3.38	1.65	4.18	41475	41900	+	hypothetical protein	NA
Tery_0027	topA	-0.150174	0.768915	-0.182342	0.889428	0.0321681	0.960893	340.89	351.81	343.19	421.88	357.43	383.5	384.14	45501	48125	-	DNA topoisomerase I	KEGG: ava:Ava_0030 DNA topoisomerase I~TIGRFAM: DNA topoisomerase I~PFAM: TOPRIM domain containing protein DNA topoisomerase type IA central~SMART: DNA topoisomerase type IA domain 2 DNA topoisomerase type IA DNA-binding Toprim subdomain
Tery_0028		0.261552	0.602616	0.309538	0.823731	-0.0479869	0.943751	156.05	166.14	189.65	122.17	152.22	128.49	156.2	48918	49433	+	hypothetical protein	NA
Tery_0033		0.209839	0.677298	-0.0516168	0.984352	0.261456	0.55482	278.64	354.27	335.86	328.19	338.26	258.3	300.96	55816	56544	+	protein of unknown function DUF477	PFAM: protein of unknown function DUF477~KEGG: ava:Ava_0806 protein of unknown function DUF477
Tery_0034		-0.310392	0.42332	0.0131479	0.997312	-0.32354	0.425965	135.21	139.98	156.11	151.37	131.92	179.89	177.45	56599	56982	-	conserved hypothetical protein	KEGG: ana:all4101 hypothetical protein
Tery_0035		0.471721	NA	0.259601	0.969771	0.21212	NA	4.94	4.61	5.5	5.55	2.54	1.98	4.9	57894	58106	-	hypothetical protein	NA
Tery_0037		0.222979	NA	0.643544	NA	-0.420565	NA	0.82	0.77	1.1	0.36	0.85	1.32	0.36	59088	59294	+	putative transposase gene of IS630 family insertion sequence ISY100h	KEGG: syn:sll0431 putative transposase gene of IS630 family insertion sequence ISY100h
Tery_0040		0.279821	0.734977	-0.198301	0.952118	0.478122	0.462222	13.99	24.15	22.54	22.75	23.96	14.5	18.89	63117	63416	-	conserved hypothetical protein	KEGG: ana:all0403 hypothetical protein
Tery_0041		1.41411	1.51894e-06	1.06543	0.0024331	0.348684	0.538397	95.71	66.45	70.18	41.2	31.85	29.98	28.15	64428	64763	+	conserved hypothetical protein	KEGG: ana:alr3811 hypothetical protein
Tery_0043	argJ	0.31775	0.526941	0.0804834	0.979413	0.237267	0.66073	45.25	39.23	46.72	40.49	41.72	36.57	33.78	66565	67806	-	glutamate N-acetyltransferase / N-acetylglutamate synthase	KEGG: ana:alr2073 glutamate N-acetyltransferase~TIGRFAM: arginine biosynthesis bifunctional protein ArgJ~PFAM: arginine biosynthesis protein ArgJ
Tery_0045		-0.156368	0.777458	-0.0611352	0.979413	-0.0952323	0.867408	391.9	346.12	424.18	365.81	438.33	416.12	448.26	68747	70330	-	glycoside hydrolase family 57	PFAM: glycoside hydrolase family 57~KEGG: ava:Ava_0382 glycoside hydrolase family 57
Tery_0046		0.0241202	0.984752	0.22739	0.956081	-0.20327	NA	7.95	11.54	10.81	5.37	12.4	9.88	10.17	71135	71347	+	hypothetical protein	NA
Tery_0047		0.381756	0.577189	0.450497	0.806548	-0.0687414	0.943751	33.46	21.23	24.37	17.38	20.86	16.47	23.25	71367	72836	+	hypothetical protein	KEGG: rru:Rru_A3262 hypothetical protein
Tery_0050		0.423898	NA	1.31683	0.82104	-0.89293	NA	1.37	1.23	2.57	0.36	1.13	1.32	1.27	73849	74169	+	hypothetical protein	NA
Tery_0054		0.219059	NA	0.0997584	0.985314	0.119301	NA	7.4	6	6.78	7.17	5.07	4.28	6.9	76285	76875	+	putative signal transduction protein with Nacht domain	KEGG: ana:alr9015 unknown protein
Tery_0057		-0.038134	0.971682	0.204725	0.952118	-0.242859	NA	13.16	13.08	12.64	11.11	11.28	13.18	13.44	78349	81126	+	HEAT domain containing protein	PFAM: HEAT domain containing protein~KEGG: pfa:PF11_0486 MAEBL putative
Tery_0058		0.0606611	0.948445	0.24557	0.908488	-0.184909	0.809021	18.37	22.31	24.92	18.81	18.04	20.1	21.98	81365	81982	-	pentapeptide repeat	PFAM: pentapeptide repeat~KEGG: mba:Mbar_A0710 hypothetical protein
Tery_0059		0.231515	0.687763	0.142836	0.955998	0.0886794	0.897213	534.51	697.46	699.21	492.28	668.35	496.18	602.1	82492	84570	-	serine/threonine protein kinase with WD40 repeats	PFAM: protein kinase WD-40 repeat~SMART: Serine/threonine protein kinase~KEGG: ava:Ava_2851 serine/threonine protein kinase with WD40 repeats
Tery_0060	msrP	0.0750397	0.907116	-0.179062	0.906144	0.254101	0.551525	141.24	145.68	137.61	172.15	146.3	132.45	136.58	84932	85924	+	oxidoreductase molybdopterin binding	PFAM: oxidoreductase molybdopterin binding~KEGG: cyb:CYB_1827 oxidoreductase molybdopterin binding domain
Tery_0064		-0.177444	NA	0.203421	0.975934	-0.380865	NA	4.11	5.85	3.85	5.02	2.82	5.27	5.27	90562	90864	-	hypothetical protein	KEGG: gvi:gll2563 putative transposase
Tery_0065		-0.00279352	NA	0.818208	0.789664	-0.821002	NA	7.13	4.61	3.3	2.51	3.1	4.28	5.45	92566	92754	-	transposase	KEGG: ava:Ava_2371 transposase
Tery_0066		-0.554517	0.465827	0.315972	0.928851	-0.87049	NA	7.95	7.38	6.05	6.63	4.51	9.23	11.44	92879	93088	-	hypothetical protein	NA
Tery_0068		-0.307459	0.577189	0.432905	0.716414	-0.740364	0.0636787	739.38	1023.58	884.46	560.89	740.23	899.12	1288.47	94221	94430	+	conserved hypothetical protein	KEGG: syf:Synpcc7942_1822 hypothetical protein
Tery_0069	pepA	0.00978201	0.985536	-0.0857013	0.972025	0.0954833	0.850949	402.32	456.72	421.62	460.39	441.15	420.4	429.19	94683	96173	+	leucyl aminopeptidase. Metallo peptidase. MEROPS family M17	PFAM: peptidase M17 leucyl aminopeptidase-like~KEGG: ava:Ava_2727 leucyl aminopeptidase
Tery_0070		-0.913814	NA	-0.683975	0.912006	-0.22984	NA	0.82	1.69	0.55	2.15	1.13	1.98	2	96964	97182	-	hypothetical protein	KEGG: ana:alr5158 transposase
Tery_0071	icd	0.409383	0.269584	-0.203837	0.889428	0.61322	0.0804616	97.91	109.83	110.12	131.13	111.63	86.32	74.1	98280	99698	+	isocitrate dehydrogenase (NADP)	TIGRFAM: isocitrate dehydrogenase NADP-dependent~PFAM: isocitrate/isopropylmalate dehydrogenase~KEGG: ana:alr1827 isocitrate dehydrogenase
Tery_0072		-0.0421398	0.95434	0.270567	0.835688	-0.312706	0.486947	81.45	86.14	69.63	67.72	62.58	80.39	82.64	100518	101846	+	PBS lyase HEAT-like repeat	PFAM: HEAT domain containing protein PBS lyase HEAT-like repeat~KEGG: ana:all0605 unknown protein
Tery_0073		0.618488	0.0317175	0.410047	0.57579	0.208441	0.660235	416.31	419.65	495.83	308.66	356.3	260.61	318.03	102724	103299	-	hypothetical protein	NA
Tery_0075		-0.0211474	0.984752	0.365474	0.857121	-0.386621	0.614747	44.98	42.61	59.18	20.96	55.25	53.7	45.95	105037	105312	-	conserved hypothetical protein	KEGG: gvi:gll3036 hypothetical protein
Tery_0076		-0.169271	0.857389	0.0911953	0.979413	-0.260466	0.721849	25.78	44	36.28	29.74	36.93	31.96	47.59	105879	106097	-	conserved hypothetical protein	KEGG: gvi:gll3036 hypothetical protein
Tery_0080		-0.263259	0.660614	0.247781	0.885553	-0.51104	0.277262	76.24	104.45	93.45	61.8	92.18	114.65	105.71	109771	110394	-	conserved hypothetical protein	KEGG: gvi:gll3036 hypothetical protein
Tery_0081		-0.217026	0.818913	-0.149386	0.972025	-0.0676403	NA	15.36	11.84	9.71	12.36	14.66	15.48	13.08	110607	111539	-	conserved hypothetical protein	TIGRFAM: conserved hypothetical protein~PFAM: diacylglycerol kinase catalytic region~KEGG: ana:alr2881 hypothetical protein
Tery_0082		-0.345097	0.559024	-0.334387	0.835688	-0.0107097	0.98751	66.09	71.84	71.46	106.23	68.5	108.07	70.47	113289	115082	-	metallophosphoesterase	PFAM: metallophosphoesterase~KEGG: syn:sll1064 hypothetical protein
Tery_0085		-0.371019	0.656386	-0.0356424	0.994416	-0.335377	NA	7.4	10.77	8.8	9.49	9.02	12.85	10.9	116114	116977	+	sulfotransferase	PFAM: sulfotransferase~KEGG: cel:Y113G7A.11 Hypothetical protein Y113G7A.11
Tery_0087	lysC	-0.0707205	0.927602	-0.42485	0.609707	0.35413	0.432041	97.08	100.3	108.84	148.15	124.31	122.23	93.36	119376	121190	+	aspartate kinase	KEGG: ava:Ava_3642 aspartate kinase~TIGRFAM: aspartate kinase aspartate kinase monofunctional class~PFAM: aspartate/glutamate/uridylate kinase amino acid-binding ACT
Tery_0088		0.0746608	0.949034	0.357998	0.86998	-0.283337	NA	14.54	11.38	9.53	8.42	9.87	12.52	9.99	122033	123379	-	serine/threonine protein kinase with FHA domain	PFAM: Forkhead-associated protein kinase~SMART: Tyrosine protein kinase Serine/threonine protein kinase~KEGG: ana:alr4954 serine/threonine kinase
Tery_0089		-0.30374	0.513853	-0.306814	0.824233	0.00307408	0.996813	119.02	126.6	113.24	172.15	121.77	153.86	142.21	124516	125490	+	conserved hypothetical protein	KEGG: ana:alr2712 hypothetical protein
Tery_0090		-0.221418	0.708126	-0.302057	0.830557	0.0806385	0.908662	70.76	73.84	68.71	101.21	72.73	89.29	77.19	125895	127244	+	protein of unknown function DUF323	PFAM: protein of unknown function DUF323~KEGG: son:SO4465 hypothetical protein
Tery_0091		0.555469	NA	0.740375	0.824233	-0.184907	NA	5.49	3.69	4.21	2.69	2.54	2.64	3.27	127898	128116	+	hypothetical protein	NA
Tery_0093		-0.902542	0.00640789	0.0797575	0.979413	-0.982299	0.0123887	27.97	30.15	28.77	24.18	30.73	45.47	62.48	129597	129836	+	hypothetical protein	NA
Tery_0094		-0.604564	0.164969	-0.479981	0.710789	-0.124583	0.869058	87.76	74.61	62.67	131.67	75.55	120.59	107.71	130201	130701	+	protein of unknown function DUF427	PFAM: protein of unknown function DUF427~KEGG: ava:Ava_1190 protein of unknown function DUF427
Tery_0096		-0.710827	0.0511835	-0.0361966	0.987398	-0.674631	0.12087	56.77	60.15	41.59	61.98	45.38	80.06	92.81	131093	131992	+	Methyltransferase type 12	PFAM: Methyltransferase type 12~KEGG: bta:613413 histamine N-methyltransferase
Tery_0097		-0.514699	NA	-0.0817009	0.985412	-0.432998	NA	3.57	4.77	4.95	3.22	6.48	7.58	5.45	132007	133308	-	amino acid permease-associated region	PFAM: Spore germination protein amino acid permease-associated region~KEGG: rba:RB950 amino acid transporter
Tery_0100	prtC	0.428498	0.260593	-0.123214	0.956081	0.551712	0.146688	100.92	119.83	97.3	126.47	103.17	80.72	77.37	135778	138564	+	Na-Ca exchanger/integrin-beta4	PFAM: Na-Ca exchanger/integrin-beta4~SMART: Peptidase metallopeptidases~KEGG: ava:Ava_4725 polymorphic membrane protein
Tery_0102		1.16133	NA	0.510121	0.962544	0.651207	NA	0.55	2.46	1.28	1.43	0.56	0.33	0.91	139424	139738	-	hypothetical protein	KEGG: cvi:CV3035 probable transposase
Tery_0103		0.0424914	0.969142	-0.5732	0.57579	0.615691	0.245112	117.65	97.68	94.55	193.65	111.34	125.2	76.28	140161	140898	-	Pirin-like	PFAM: Pirin-like~KEGG: gvi:glr1823 hypothetical protein
Tery_0104		0.0536057	0.946966	-0.122728	0.963867	0.176334	0.771415	65.55	93.07	91.07	96.92	83.72	82.04	79.19	141415	142320	-	Vitamin K epoxide reductase	PFAM: Vitamin K epoxide reductase~KEGG: tel:tlr0588 hypothetical protein
Tery_0107		1.19282	5.21107e-08	0.0892316	0.972025	1.10359	6.7999e-05	912.98	741.15	861.92	851.82	715.99	359.45	375.06	146668	146931	+	hypothetical protein	NA
Tery_0108		0.987816	0.0171554	0.660504	0.448078	0.327312	0.646397	26.33	19.54	21.44	13.97	14.09	9.88	12.35	147658	148572	+	Ap4A phosphorylase II	KEGG: ava:Ava_3329 Ap4A phosphorylase II
Tery_0109	por	0.443127	0.333917	-0.292355	0.84659	0.735482	0.0773811	68.01	82.91	83.74	105.51	85.13	70.18	46.13	149231	150202	-	NADPH-protochlorophyllide oxidoreductase / chlorophyll synthase	TIGRFAM: light-dependent protochlorophyllide reductase~KEGG: tel:tlr0575 light-dependent NADPH-protochlorophyllide oxidoreductase
Tery_0111		-0.271185	NA	0.585012	NA	-0.856198	NA	0	1.23	1.1	0.54	0.56	0.66	1.27	151332	151466	-	conserved hypothetical protein	KEGG: pcu:pc1275 hypothetical protein
Tery_0114		0.469785	NA	0.130972	0.987398	0.338813	NA	1.65	0.92	1.28	1.61	0.56	0.66	1.09	154460	154756	-	hypothetical protein	KEGG: bld:BLi00262 hypothetical protein
Tery_0115		-0.277808	0.620046	0.0710044	0.979413	-0.348812	0.487002	44.7	35.38	38.11	41.02	32.98	47.11	48.13	155085	157763	-	glycosyl transferase family 2	PFAM: glycosyl transferase family 2 glycosyl transferase group 1 TPR repeat Tetratricopeptide TPR_3 Tetratricopeptide TPR_2~SMART: Tetratricopeptide region~KEGG: gox:GOX0593 glycosyltransferase
Tery_0116		-0.248953	0.571779	0.0167566	0.997312	-0.26571	0.520147	233.11	261.2	263.67	269.07	227.76	313.65	288.43	158094	158963	-	TPR repeat	PFAM: TPR repeat Tetratricopeptide TPR_2~SMART: Tetratricopeptide region~KEGG: pmn:PMN2A_1093 TPR repeat
Tery_0117		-0.345883	0.493607	-0.225521	0.906144	-0.120362	0.861779	1776.59	1310.62	1437.82	1995.45	1512.6	2282.88	1557.1	159122	163132	-	peptidase S8 and S53 subtilisin kexin sedolisin	PFAM: peptidase S8 and S53 subtilisin kexin sedolisin Cna B-type~KEGG: pha:PSHAb0200 putative secreted serine protease subtilisin family possibly excreted
Tery_0118		-0.529233	NA	0.236154	0.972025	-0.765388	NA	6.03	4.15	4.76	2.69	5.92	6.26	7.81	163385	163648	+	conserved hypothetical protein	KEGG: ava:Ava_0683 hypothetical protein
Tery_0119		0.452315	0.508375	0.0074631	0.99882	0.444852	NA	19.47	17.54	13.93	18.09	15.22	15.48	9.81	164262	164930	-	conserved hypothetical protein	KEGG: bld:BLi00262 hypothetical protein
Tery_0120		0.544431	0.470293	-0.0708349	0.985412	0.615266	NA	9.87	11.69	9.16	10.03	11.56	8.9	5.63	165274	166119	-	sulfotransferase	PFAM: sulfotransferase~KEGG: tbd:Tbd_1782 hypothetical protein
Tery_0121		0.832112	0.11916	0.39685	0.846012	0.435262	NA	24.13	15.54	13.93	14.69	11.84	10.54	9.44	166446	167438	-	Methyltransferase type 12	PFAM: Methyltransferase type 11 Methyltransferase type 12~KEGG: tfu:Tfu_2464 similar to methylase involved in ubiquinone/menaquinone biosynthesis
Tery_0122		-0.114898	0.89059	-0.0791442	0.979413	-0.0357538	0.966798	38.94	32.92	34.81	32.6	42.28	41.84	35.42	167483	177388	-	glycosyl transferase group 1	PFAM: glycosyl transferase group 1 TPR repeat Sel1-like repeat Tetratricopeptide TPR_3 Tetratricopeptide TPR_2~SMART: Tetratricopeptide region~KEGG: pmt:PMT0296 TPR repeat
Tery_0124		-0.105181	0.904832	0.106159	0.979413	-0.21134	0.761669	31.81	30.92	28.95	22.03	34.95	31.3	34.33	178603	180135	-	hypothetical protein	KEGG: ana:alr4863 unknown protein
Tery_0125	urtE	0.193637	0.779885	-0.126865	0.967795	0.320502	0.556152	28.52	30.77	26.57	30.45	31.85	24.05	25.97	180459	181211	-	ABC transporter related	PFAM: ABC transporter related~SMART: ATPase~KEGG: ana:all1947 ATP-binding protein of ABC transporter
Tery_0127	urtD	0.274904	NA	0.342527	0.928851	-0.0676226	NA	10.42	5.69	8.06	6.99	5.36	3.95	8.72	181654	182427	-	ABC transporter related	PFAM: ABC transporter related~SMART: ATPase~KEGG: syn:sll0764 ABC-type urea transport system ATP-binding protein
Tery_0128	urtC	-0.279952	0.696794	-0.216517	0.932306	-0.0634346	0.943751	18.1	17.54	15.57	20.42	18.89	23.72	18.16	182421	183602	-	inner-membrane translocator	PFAM: inner-membrane translocator~KEGG: syn:slr1201 ABC-type urea transport system permease protein
Tery_0129	urtB	0.0597437	0.95434	0.163121	0.962544	-0.103378	0.909994	22.21	22.46	17.59	22.57	13.81	19.44	20.34	184247	185407	-	inner-membrane translocator	PFAM: inner-membrane translocator~KEGG: ana:all1950 putative branched-chain amino acid transport system permease protein
Tery_0130	urtA	0.279153	0.629103	-0.480886	0.57579	0.760039	0.053158	52.93	70.76	71.46	103.54	77.24	54.36	53.4	186490	187761	-	extracellular ligand-binding receptor	KEGG: ava:Ava_4361 extracellular ligand-binding receptor
Tery_0131		-0.0119873	0.988629	0.214911	0.940514	-0.226898	0.771399	28.52	32.3	35.91	19.88	36.08	28	36.87	188512	188796	-	conserved hypothetical protein	KEGG: cyb:CYB_2017 hypothetical protein
Tery_0132	cobN	-0.389482	0.586916	-0.493119	0.789664	0.103637	0.912631	88.86	68.3	59.92	131.31	70.47	119.93	70.29	189570	193661	-	hydrogenobyrinic acid ac-diamide cobaltochelatase	TIGRFAM: cobaltochelatase CobN subunit~PFAM: CobN/magnesium chelatase~KEGG: ava:Ava_1167 cobaltochelatase
Tery_0133		-0.0834459	0.937961	-0.371679	0.840473	0.288233	NA	12.89	12.92	11.18	16.66	14.94	13.51	12.71	194505	195692	-	protein of unknown function DUF187	PFAM: protein of unknown function DUF187~KEGG: ana:all2116 hypothetical protein
Tery_0134		0.307802	0.65695	-0.124728	0.972068	0.43253	0.468918	24.41	25.23	26.94	34.04	20.86	20.43	20.89	196262	197389	+	conserved hypothetical protein	KEGG: bfr:BF1770 hypothetical protein
Tery_0135		-0.355341	NA	-0.258058	0.952118	-0.0972831	NA	5.49	6.92	6.41	7.7	7.33	7.58	8.54	197382	197672	+	conserved hypothetical protein	KEGG: bfr:BF1769 hypothetical protein
Tery_0136		-0.220924	0.818913	0.205428	0.955998	-0.426352	NA	13.71	11.54	9.71	10.57	9.3	11.2	15.44	197814	198488	+	conserved hypothetical protein	KEGG: bfr:BF1769 hypothetical protein
Tery_0137		0.14513	0.903335	0.195093	0.962544	-0.0499623	NA	10.97	8.77	9.16	6.99	9.87	7.91	9.26	198506	199444	+	hypothetical protein	NA
Tery_0138		-0.089836	0.942546	0.296252	0.928851	-0.386088	NA	9.6	7.85	7.88	6.81	6.77	10.54	7.63	199938	201053	-	putative ribonuclease BN	TIGRFAM: putative ribonuclease BN~PFAM: ribonuclease BN~KEGG: ana:all2070 hypothetical protein
Tery_0139		-0.24383	0.634027	0.492077	0.435923	-0.735907	0.0330015	210.08	190.9	180.3	115.19	159.27	241.5	218.14	202233	202853	+	hypothetical protein	KEGG: ava:Ava_3116 hypothetical protein
Tery_0140	thrC	0.109689	0.856928	0.17776	0.90186	-0.0680707	0.907479	258.62	244.59	252.86	230.73	212.26	219.75	247.56	204811	205926	-	L-threonine synthase	TIGRFAM: threonine synthase~PFAM: Pyridoxal-5'-phosphate-dependent enzyme beta subunit~KEGG: ava:Ava_3117 threonine synthase
Tery_0141		0.413548	0.375808	-0.136569	0.962544	0.550117	0.222708	200.75	332.73	297.39	337.14	269.2	203.94	213.05	207239	207502	+	hypothetical protein	NA
Tery_0142	desA	0.308712	0.530291	-0.41845	0.690375	0.727162	0.0483561	230.92	266.12	233.07	388.2	258.77	207.89	186.17	207806	208861	+	fatty acid desaturase	PFAM: fatty acid desaturase~KEGG: ava:Ava_4211 fatty acid desaturase
Tery_0143		0.586623	0.103018	0.156525	0.952118	0.430097	0.364096	64.45	66.3	65.41	59.47	57.22	35.58	50.86	209440	210882	+	Cobyrinic acid ac-diamide synthase	PFAM: Cobyrinic acid ac-diamide synthase protein of unknown function DUF450~KEGG: ana:alr1113 ParA family protein
Tery_0144	parB, spoJ	0.880954	0.0119537	0.118623	0.972025	0.762331	0.0811792	31.81	29.38	30.6	28.84	27.06	15.16	17.8	210882	211856	+	hypothetical protein	KEGG: ava:Ava_4703 hypothetical protein
Tery_0145		0.604271	0.0499174	0.20183	0.89637	0.402441	0.3455	96.81	95.07	89.6	75.42	87.1	56.67	66.48	212926	214536	-	conserved hypothetical protein	KEGG: ava:Ava_1930 hypothetical protein
Tery_0146		0.413403	0.277567	-0.030893	0.987398	0.444296	0.280088	59.51	63.53	61.75	65.92	59.2	47.44	45.41	214536	215744	-	glycosyl transferase group 1	PFAM: glycosyl transferase group 1~KEGG: ava:Ava_4699 glycosyl transferase group 1
Tery_0147		0.279011	0.598927	-0.148371	0.952118	0.427383	0.348475	59.24	53.69	53.69	65.39	56.66	40.52	50.49	215800	216867	+	conserved hypothetical protein	KEGG: tte:TTE2164 hypothetical protein
Tery_0148		0.59266	0.237335	0.0498508	0.985412	0.54281	0.348771	27.15	35.69	44.53	37.08	31.85	19.44	27.79	217777	218829	+	glycosyl transferase family 2	PFAM: glycosyl transferase family 2~KEGG: ava:Ava_1120 glycosyl transferase family 2
Tery_0149		1.07529	0.000701206	-0.190678	0.936977	1.26597	0.000732807	666.7	1194.48	1074.29	1236.79	986.6	469.49	461.34	219182	219649	-	Rho termination factor-like	PFAM: Rho termination factor-like
Tery_0150		0.503018	0.408431	0.0969239	0.979413	0.406094	0.551525	89.95	162.75	146.77	101.57	146.86	67.21	120.6	220187	220516	-	hypothetical protein	NA
Tery_0151		0.393673	0.330856	-0.0442968	0.985412	0.43797	0.308921	74.05	73.99	67.8	77.75	69.63	61.61	48.68	221200	222018	+	hypothetical protein	NA
Tery_0152		0.215917	0.735207	-0.26772	0.85283	0.483638	0.298071	229.82	256.28	235.27	350.76	224.94	236.23	179.27	222270	224264	+	hypothetical protein	NA
Tery_0153	ftsK, spoIIIE	0.121823	0.877904	-0.240196	0.868193	0.36202	0.458251	54.03	49.99	57.53	67.89	58.35	42.5	55.94	224551	225456	+	hypothetical protein	NA
Tery_0155		-0.628878	0.299336	0.214976	0.955998	-0.843854	NA	18.37	9.38	14.29	11.11	12.68	17.13	25.25	228600	228776	-	transposase	KEGG: rfe:RF_0383 transposase
Tery_0156		-0.410971	0.307876	-0.17404	0.931611	-0.23693	0.642891	40.31	42.76	39.94	48.01	43.97	58.65	51.04	230297	232696	-	transglutaminase-like	PFAM: transglutaminase-like~KEGG: ana:alr0103 hypothetical protein
Tery_0157	sds	-0.157758	0.779885	0.0268583	0.988713	-0.184616	0.713828	155.5	152.6	173.7	145.64	168.29	164.4	193.98	238306	239277	+	Trans-hexaprenyltranstransferase	PFAM: Polyprenyl synthetase~KEGG: ava:Ava_1469 polyprenyl synthetase
Tery_0158		0.0365645	0.964088	-0.0336089	0.987398	0.0701734	0.921277	70.76	79.68	89.05	70.22	93.02	72.81	83	239488	239967	-	conserved hypothetical protein	KEGG: ava:Ava_1470 hypothetical protein
Tery_0159		-0.170846	0.789024	-0.169068	0.936977	-0.00177787	0.997601	158.52	169.67	190.01	161.23	225.79	174.29	214.87	240062	241228	+	conserved hypothetical protein	KEGG: ava:Ava_1471 hypothetical protein
Tery_0160		0.0573109	0.935989	0.159259	0.928851	-0.101948	0.85877	387.24	401.03	432.43	318.33	407.04	366.37	416.65	241221	242240	+	hypothetical protein	KEGG: ava:Ava_1472 hypothetical protein
Tery_0161	murI	-0.079115	0.904832	0.167972	0.917884	-0.247087	0.577163	85.29	81.53	87.4	72.37	77.8	87.97	91.18	242603	243415	-	glutamate racemase	KEGG: syn:slr1746 glutamate racemase~TIGRFAM: glutamate racemase~PFAM: Asp/Glu racemase
Tery_0162		-0.369149	0.549267	-0.942789	0.0367929	0.573641	0.280088	559.47	657.77	621.52	1587.19	758.27	866.17	720.34	244314	244883	-	Redoxin	PFAM: alkyl hydroperoxide reductase/ Thiol specific antioxidant/ Mal allergen Redoxin~KEGG: syn:sll1621 membrane protein
Tery_0163	maf	0.165106	0.792664	0.155143	0.949534	0.00996247	0.98751	54.85	61.84	51.67	48.91	51.59	47.44	52.67	246541	247155	-	maf protein	TIGRFAM: maf protein~PFAM: Maf-like protein~KEGG: ana:all3075 putative septum formation protein
Tery_0164	psbP	0.314502	0.417542	-0.0697689	0.979413	0.384271	0.323003	210.35	244.74	215.85	252.77	214.23	178.24	182.17	247846	248388	-	photosystem II oxygen evolving complex protein PsbP	PFAM: photosystem II oxygen evolving complex protein PsbP~KEGG: ava:Ava_0834 photosystem II oxygen evolving complex protein PsbP
Tery_0165	ruvA	-0.415894	0.320276	-0.315338	0.824758	-0.100555	0.879442	37.02	42	49.11	54.64	51.3	57.66	56.85	248855	249184	+	DNA recombination protein RuvA	PFAM: DNA recombination protein RuvA~KEGG: ava:Ava_2820 Holliday junction DNA helicase motor protein
Tery_0168	ruvA	-0.0314507	0.969142	-0.242389	0.857121	0.210939	0.703926	51.01	45.53	46.54	54.1	58.07	43.16	53.76	251225	251584	+	Holliday junction DNA helicase RuvA	KEGG: syf:Synpcc7942_2298 Holliday junction DNA helicase RuvA
Tery_0169	rpsO	0.978613	0.00260124	-0.217728	0.912006	1.19634	0.0012674	214.46	353.19	356.75	399.84	313.74	155.18	158.38	251672	251941	+	SSU ribosomal protein S15P	PFAM: ribosomal protein S15~KEGG: ava:Ava_4651 30S ribosomal protein S15
Tery_0170		0.0483817	0.944659	0.0181769	0.997312	0.0302047	0.966798	286.87	315.5	353.27	279.1	347.28	290.92	326.02	251952	252425	+	conserved hypothetical protein	KEGG: ava:Ava_4650 hypothetical protein
Tery_0171	aroA	0.349583	0.413885	-0.341231	0.789664	0.690813	0.0506898	137.4	164.75	172.97	224.46	174.77	132.45	117.15	254069	255130	+	3-deoxy-D-arabinoheptulosonate-7-phosphate synthase	TIGRFAM: phospho-2-dehydro-3-deoxyheptonate aldolase~PFAM: DAHP synthetase I/KDSA~KEGG: ava:Ava_4649 3-deoxy-7-phosphoheptulonate synthase
Tery_0172		-1.25507	1.43716e-07	-0.332036	0.793421	-0.923029	0.00351611	38.12	41.69	43.24	49.26	53.84	101.15	95.54	256583	257716	-	conserved hypothetical protein	KEGG: ana:all4254 unknown protein
Tery_0173	cofG	-0.775786	0.057278	-0.0993424	0.979413	-0.676444	0.176078	31.54	20.61	20.52	27.05	23.96	35.91	45.95	258358	259317	+	FO synthase subunit 1	PFAM: Radical SAM~SMART: Elongator protein 3/MiaB/NifB~KEGG: ava:Ava_1598 hypothetical protein
Tery_0174		-1.62769	1.77406e-10	-0.50291	0.511054	-1.12478	0.00087286	209.53	176.44	148.78	284.12	217.62	624.01	478.95	259770	261428	+	GUN4-like	PFAM: GUN4-like~KEGG: ana:alr4949 serine/threonine kinase
Tery_0175		0.18513	NA	-0.17316	NA	0.35829	NA	1.37	0.46	0.55	1.07	0.56	0.33	0.91	262109	262288	+	hypothetical protein	NA
Tery_0176		-0.965045	0.0203013	-0.418272	0.829107	-0.546773	0.370935	24.13	20.31	17.22	32.07	21.99	50.41	30.33	262379	262978	-	hypothetical protein	KEGG: ava:Ava_0131 hypothetical protein
Tery_0177		-0.593045	0.343615	-0.425621	0.839658	-0.167424	NA	10.7	7.08	9.89	13.97	10.15	14.17	13.44	263727	264146	+	hypothetical protein	NA
Tery_0178		-0.598325	0.0431925	-0.149924	0.942152	-0.448401	0.239906	71.85	62.15	65.41	70.76	75.83	104.44	96.99	264281	265960	+	GUN4-like	PFAM: peptidase S1 and S6 chymotrypsin/Hap GUN4-like~KEGG: ana:alr4949 serine/threonine kinase
Tery_0181		-0.607969	0.0774457	-0.542921	0.37947	-0.0650482	0.925786	82.82	87.37	79.16	140.98	99.51	140.68	113.7	268161	269534	+	cytochrome P450	PFAM: cytochrome P450~KEGG: ava:Ava_2103 cytochrome P450
Tery_0182	psbA	-1.78798	8.10026e-09	-1.1655	0.00285641	-0.622479	0.226266	339.25	438.87	626.65	1049.77	1040.72	1235.83	2003.54	269811	270872	+	photosystem q(b) protein	TIGRFAM: photosystem q(b) protein~PFAM: photosynthetic reaction centre protein~KEGG: syf:Synpcc7942_1389 photosystem q(b) protein
Tery_0183	psbA	-0.997098	0.00591937	-0.843451	0.0885265	-0.153647	0.840048	288.79	267.05	476.4	553.72	674.55	568.99	806.07	271328	272389	+	photosystem q(b) protein	TIGRFAM: photosystem q(b) protein~PFAM: photosynthetic reaction centre protein~KEGG: syf:Synpcc7942_1389 photosystem q(b) protein
Tery_0184		-0.701536	0.0374482	-0.0853438	0.979413	-0.616192	0.138387	39.49	36.61	33.9	33.68	43.97	63.59	55.94	272764	274590	-	serine/threonine protein kinase with WD40 repeats	PFAM: protein kinase WD-40 repeat~SMART: Tyrosine protein kinase Serine/threonine protein kinase~KEGG: ana:alr3119 WD repeat protein with Ser/Thr protein kinase motif
Tery_0185		-0.481931	0.380469	-0.744228	0.244835	0.262297	0.710801	33.73	40.61	32.8	76.67	42	57.33	43.23	275667	276845	-	aminotransferase class V	PFAM: aminotransferase class V~KEGG: ana:alr3210 L-cysteine/cystine lyase
Tery_0186		-0.431293	0.205698	0.146569	0.943041	-0.577862	0.0912413	93.25	92.14	80.81	82.58	76.67	117.95	121.51	277765	279303	+	conserved hypothetical protein	KEGG: ava:Ava_4865 hypothetical protein
Tery_0187		-0.0606564	0.944659	0.278883	0.857121	-0.339539	0.553472	25.51	30.61	26.57	22.03	23.4	25.37	31.97	279451	280641	+	conserved hypothetical protein	KEGG: ava:Ava_4864 hypothetical protein
Tery_0188	gltX	-0.217822	0.683518	-0.291111	0.826173	0.0732891	0.909994	232.84	195.82	187.63	271.04	228.33	265.55	213.23	281404	284049	+	glutamate--tRNA(Gln) ligase / glutamyl-tRNA synthetase	TIGRFAM: glutamyl-tRNA synthetase~PFAM: glutamyl-tRNA synthetase class Ic~KEGG: ava:Ava_4861 glutamyl-tRNA synthetase
Tery_0189		-0.0958223	0.910522	-0.059488	0.985314	-0.0363343	0.967837	26.05	23.38	24.74	28.3	22.55	24.38	28.15	284158	284673	+	conserved hypothetical protein	KEGG: ana:all3643 hypothetical protein
Tery_0190		-0.90681	0.0122588	-0.326192	0.846012	-0.580618	0.246543	100.1	81.68	83.74	135.43	84.57	203.28	129.5	285862	287871	-	conserved hypothetical protein	KEGG: ana:all0405 hypothetical protein
Tery_0192		-0.953186	0.000469696	0.132586	0.955998	-1.08577	0.000750787	189.23	164.75	151.9	137.22	168.85	373.62	280.62	289075	289680	+	hypothetical protein	KEGG: cch:Cag_0159 hypothetical protein
Tery_0193		-0.316916	0.47523	0.103668	0.972025	-0.420584	0.3268	94.62	89.53	79.89	75.42	87.67	121.57	98.44	289976	291565	-	conserved hypothetical protein	KEGG: ana:all2349 unknown protein
Tery_0194		-0.2294	0.708126	0.209668	0.908966	-0.439069	0.358746	65	47.69	55.89	43.35	53.28	62.6	68.66	292667	292939	-	conserved hypothetical protein	KEGG: ana:asr4498 unknown protein
Tery_0196		-0.413749	0.335882	-0.220982	0.903919	-0.192767	0.745074	35.1	36.15	36.46	46.58	36.36	50.74	45.41	294279	294905	-	hypothetical protein	NA
Tery_0197		-0.0917762	0.899272	0.118199	0.962544	-0.209975	0.683599	80.08	102.3	87.95	84.55	80.9	103.45	89.72	294991	295656	+	conserved hypothetical protein	KEGG: ava:Ava_3793 hypothetical protein
Tery_0198		-0.626106	0.0829306	-0.252638	0.866113	-0.373468	0.456041	47.72	55.84	51.67	72.19	50.18	87.31	73.38	297094	297624	-	conserved hypothetical protein	KEGG: syn:slr1218 hypothetical protein
Tery_0199		0.116589	0.890273	0.0624213	0.983185	0.0541682	0.943751	45.53	40	43.79	44.79	36.93	45.8	34.33	298526	300574	+	ABC transporter related	PFAM: ABC transporter related Oligopeptide/dipeptide ABC transporter-like~SMART: ATPase~KEGG: ana:all4778 peptide transport system ATP-binding protein
Tery_0201	iscS	0.576981	0.0218571	0.117401	0.952118	0.45958	0.152824	816.17	802.68	881.16	774.25	754.04	596.67	522.91	304605	306062	+	aminotransferase class V	PFAM: aminotransferase class V~KEGG: dsy:DSY0801 hypothetical protein
Tery_0202		0.227835	0.638661	0.0466141	0.985314	0.181221	0.720663	147.27	152.75	137.79	155.85	124.88	127.17	122.6	306604	307140	+	putative transcriptional regulator	KEGG: rsp:RSP_4193 hypothetical protein
Tery_0203		0.305832	0.465013	0.288583	0.824233	0.0172486	0.981672	240.79	206.44	239.3	167.68	205.21	172.97	197.25	307162	308481	+	PAS/PAC sensor signal transduction histidine kinase	PFAM: ATP-binding region ATPase-like histidine kinase A-like~SMART: PAS~KEGG: ana:all0707 two-component sensor histidine kinase
Tery_0204		0.397884	NA	1.22553	0.822404	-0.827642	NA	2.74	1.85	1.28	0.36	1.41	0.99	1.82	309201	310238	+	transposase	KEGG: ana:alr4628 transposase
Tery_0205		-0.455046	0.144404	-0.285693	0.82104	-0.169353	0.726862	138.5	137.98	125.15	172.69	151.65	191.09	176.72	310956	311729	-	short-chain dehydrogenase/reductase SDR	PFAM: short-chain dehydrogenase/reductase SDR~KEGG: ana:all0475 probable short-chain dehydrogenase
Tery_0206		-0.314462	0.448403	-0.336853	0.783744	0.0223906	0.976614	105.59	101.53	99.5	142.95	113.32	121.24	132.95	311780	312592	-	conserved hypothetical protein	KEGG: ava:Ava_2889 hypothetical protein
Tery_0207	murG	-0.243918	0.607056	-0.0743258	0.979413	-0.169592	0.743347	93.25	82.45	79.52	88.85	89.08	106.09	95.72	312998	314122	+	UDP-N-acetylglucosamine--N-acetylmuramyl-(pentapeptide) pyrophosphoryl-undecaprenol N-acetylglucosamine transferase	KEGG: ava:Ava_2890 N-acetylglucosaminyltransferase MurG~TIGRFAM: UDP-N-acetylglucosamine--N-acetylmuramyl-(pentapeptide) pyrophosphoryl-undecaprenol N-acetylglucosamine transferase~PFAM: glycosyl transferase family 28 glycosyltransferase 28-like
Tery_0208		-0.225445	0.789024	0.220957	0.942034	-0.446403	NA	12.34	16.92	16.12	13.08	12.97	15.81	19.62	314229	314588	-	hypothetical protein	NA
Tery_0209		-0.231528	0.708126	0.114256	0.972025	-0.345784	0.490159	44.98	34.15	38.66	34.22	37.77	47.77	44.32	315196	317253	+	MscS Mechanosensitive ion channel	PFAM: pleckstrin/ G-protein interacting region MscS Mechanosensitive ion channel~KEGG: cya:CYA_2563 transporter small conductance mechanosensitive ion channel (MscS) family
Tery_0210	cobL	-0.366642	0.308643	0.0683143	0.979413	-0.434957	0.239689	104.76	93.37	93.27	87.6	96.69	126.19	124.42	317874	319187	-	precorrin-6Y C515-methyltransferase (decarboxylating)	KEGG: syn:sll0099 precorrin-6y C5 15-methyltransferase (decarboxylating)~TIGRFAM: precorrin-6y C515-methyltransferase (decarboxylating) CbiE subunit precorrin-6Y C515-methyltransferase (decarboxylating) CbiT subunit~PFAM: Uroporphyrin-III C/tetrapyrrole (Corrin/Porphyrin) methyltransferase
Tery_0211		-0.0458843	0.957098	-0.182374	0.940514	0.13649	0.845338	213.64	250.13	323.22	240.23	352.64	247.43	294.96	319663	320403	-	conserved hypothetical protein	KEGG: ava:Ava_1391 hypothetical protein
Tery_0212	holA	0.0141021	0.986188	0.243824	0.908488	-0.229721	0.743347	35.1	28.3	25.29	20.78	29.03	27.68	30.51	320516	321466	+	DNA polymerase III delta subunit	TIGRFAM: DNA polymerase III delta subunit~PFAM: DNA polymerase III delta~KEGG: ava:Ava_3469 hypothetical protein
Tery_0213		-0.403711	0.29723	0.0103066	0.998313	-0.414018	0.339426	89.41	79.53	81.9	85.63	79.21	126.19	95.9	324132	325088	+	hypothetical protein	KEGG: ana:alr4086 unknown protein
Tery_0214	galK	-0.112539	0.904851	-0.0892853	0.979413	-0.0232533	0.981672	44.98	35.07	52.04	34.4	59.2	43.16	51.76	325107	326174	+	GHMP kinase	PFAM: GHMP kinase~KEGG: tko:TK1831 galactokinase
Tery_0215		0.0831543	0.947584	0.424529	0.84754	-0.341375	NA	12.89	11.69	9.16	5.73	11.28	10.21	10.9	327191	327484	-	hypothetical protein	KEGG: gvi:gll3521 hypothetical protein
Tery_0216		0.196352	0.687763	-0.0947601	0.972025	0.291112	0.474623	360.36	304.58	293.9	342.52	336.01	289.27	269.35	328879	329292	-	transcriptional regulator AbrB family	TIGRFAM: transcriptional regulator AbrB family~KEGG: syn:sll0359 hypothetical protein
Tery_0217		-0.510122	0.108846	-0.0657517	0.979413	-0.44437	0.243918	162.9	131.83	146.77	138.12	168.29	212.51	206.87	330834	331637	+	Creatininase	PFAM: Creatininase~KEGG: cyb:CYB_1420 creatininase
Tery_0218	glgP	0.100497	0.899272	-0.00793945	0.998313	0.108437	0.869058	98.18	91.37	99.5	102.83	89.64	108.07	72.83	332920	335472	-	glycogen/starch/alpha-glucan phosphorylases	KEGG: gvi:glr0998 glycogen phosphorylase~TIGRFAM: glycogen/starch/alpha-glucan phosphorylases~PFAM: glycosyl transferase family 35
Tery_0220		0.589271	0.170804	-0.117724	0.972025	0.706994	0.11695	30.72	32.15	30.97	38.69	28.47	22.07	19.8	337202	338224	-	Radical SAM	PFAM: Radical SAM~KEGG: ava:Ava_1219 radical SAM
Tery_0221		0.0479891	0.969504	-0.582221	0.74146	0.63021	NA	7.68	9.85	8.8	12.36	14.09	10.21	7.27	339480	340676	+	conserved hypothetical protein	KEGG: ava:Ava_4378 hypothetical protein
Tery_0222		-0.068538	NA	-0.146984	0.979413	0.0784464	NA	4.94	3.69	2.75	4.48	3.66	4.28	3.63	340839	341948	+	conserved hypothetical protein	KEGG: ana:alr2464 unknown protein
Tery_0223		0.6082	NA	0.185033	0.979413	0.423167	NA	5.49	3.08	4.4	2.33	5.36	2.64	2.91	344301	345062	-	conserved hypothetical protein	KEGG: ava:Ava_4381 hypothetical protein
Tery_0224		-0.582711	NA	-0.37057	0.962544	-0.212141	NA	1.92	1.69	1.28	2.87	1.13	2.97	2	345347	347230	-	secretion protein HlyD	PFAM: secretion protein HlyD~KEGG: ava:Ava_4382 secretion protein HlyD
Tery_0225		0.430053	NA	-0.300514	0.955998	0.730567	NA	5.21	3.54	4.03	4.48	5.92	4.61	2	347561	350287	-	bacteriocin-processing peptidase. Cysteine peptidase. MEROPS family C39	PFAM: cyclic nucleotide-binding ABC transporter transmembrane region ABC transporter related peptidase C39 bacteriocin processing~SMART: ATPase~KEGG: ana:alr1927 putative multidrug resistance protein
Tery_0226		-0.483114	NA	-0.218884	0.979413	-0.26423	NA	1.37	2.46	2.93	2.33	3.1	2.97	3.45	350401	351009	-	conserved hypothetical protein	KEGG: ana:alr1926 unknown protein
Tery_0227		0.132185	0.857389	0.150103	0.952118	-0.0179182	0.982122	48.82	54.15	51.85	51.95	40.31	47.44	47.04	352378	353694	+	hypothetical protein	KEGG: tel:tlr1460 serine/threonine protein kinase
Tery_0228		0.335423	0.528144	0.263426	0.857121	0.0719966	0.92438	43.06	38.61	36.1	29.92	35.24	28	33.78	354244	356607	+	putative Chase2 sensor protein	PFAM: CHASE2~KEGG: ava:Ava_1624 WD-40 repeat
Tery_0229		-0.35253	0.573942	-0.288957	0.866113	-0.0635724	0.942017	22.76	19.23	20.89	24.36	26.5	32.29	21.8	356894	357769	+	protein of unknown function DUF928	PFAM: protein of unknown function DUF928~KEGG: ava:Ava_3877 protein of unknown function DUF928
Tery_0230		0.317479	NA	1.08353	0.84659	-0.766049	NA	1.1	1.54	1.47	0.72	0.56	0.66	1.45	358803	359048	+	conserved hypothetical protein	KEGG: syn:sll0810 hypothetical protein
Tery_0231	ppx-gppA	0.482373	0.111633	0.0213159	0.993743	0.461057	0.190076	176.34	174.29	167.84	167.14	171.67	135.41	112.97	359583	361217	-	Ppx/GppA phosphatase	PFAM: Ppx/GppA phosphatase metal-dependent phosphohydrolase HD subdomain~KEGG: ava:Ava_3530 Ppx/GppA phosphatase
Tery_0232	ubiA	-0.359469	0.305784	0.0810271	0.978223	-0.440496	0.216065	206.51	183.83	167.11	177.17	171.95	239.19	237.93	361712	362587	+	4-hydroxybenzoate octaprenyltransferase	TIGRFAM: 4-hydroxybenzoate polyprenyl transferase~PFAM: UbiA prenyltransferase~KEGG: ava:Ava_3531 4-hydroxybenzoate octaprenyltransferase
Tery_0233		-0.438895	0.273097	-0.0849941	0.979413	-0.353901	0.458292	58.14	62.45	50.21	67.36	52.43	76.11	78.46	362733	362966	+	hypothetical protein	KEGG: gvi:gll3349 hypothetical protein
Tery_0234		0.110406	0.890273	0.0577713	0.984947	0.0526348	0.943751	59.24	80.45	71.83	68.07	67.09	57.66	73.01	363849	364400	-	Redoxin	PFAM: alkyl hydroperoxide reductase/ Thiol specific antioxidant/ Mal allergen Redoxin~KEGG: ana:alr4642 putative thiol-specific antioxidant protein
Tery_0235	ahpC	-0.0759125	0.903335	-0.0977794	0.963867	0.0218669	0.976131	169.76	161.83	159.6	176.99	171.39	172.64	172.91	364533	365132	-	alkyl hydroperoxide reductase/ Thiol specific antioxidant/ Mal allergen	PFAM: alkyl hydroperoxide reductase/ Thiol specific antioxidant/ Mal allergen Redoxin~KEGG: ava:Ava_2024 alkyl hydroperoxide reductase/thiol specific antioxidant/Mal allergen
Tery_0237		-0.0159329	0.981133	-0.230326	0.840747	0.214393	0.608103	860.05	956.97	1030.31	1162.09	1053.41	965.01	957.72	368911	371385	-	peptidase M23B	PFAM: Peptidoglycan-binding LysM peptidase M23B~KEGG: syf:Synpcc7942_0598 peptidoglycan-binding LysM
Tery_0238	trmL, cspR	-0.233518	0.696794	0.185732	0.930776	-0.41925	0.385706	35.93	42.76	44.53	36.01	36.08	44.15	52.49	372181	372642	-	tRNA/rRNA methyltransferase (SpoU)	PFAM: tRNA/rRNA methyltransferase (SpoU)~KEGG: ava:Ava_3194 RNA methyltransferase TrmH group 2
Tery_0239	ltrA	0.105661	0.899272	0.0697198	0.979413	0.0359409	0.966798	283.03	304.89	362.07	230.73	370.12	277.74	311.67	373560	375467	+	RNA-directed DNA polymerase	PFAM: RNA-directed DNA polymerase (Reverse transcriptase) HNH endonuclease Group II intron maturase-specific~SMART: HNH nuclease~KEGG: ana:alr8560 reverse transcriptase homolog
Tery_0240	ltrA	0.0814943	0.932992	-0.046538	0.985412	0.128032	0.867338	82.55	84.14	99.5	65.21	117.83	85.66	82.46	375832	377736	-	RNA-directed DNA polymerase	PFAM: RNA-directed DNA polymerase (Reverse transcriptase) HNH endonuclease Group II intron maturase-specific~SMART: HNH nuclease~KEGG: ana:alr8560 reverse transcriptase homolog
Tery_0242		-0.158519	0.754632	-0.119849	0.95267	-0.0386699	0.948161	309.08	270.89	277.6	313.68	303.87	335.07	304.05	379093	380244	-	glutamate--cysteine ligase putative	TIGRFAM: glutamate--cysteine ligase putative~PFAM: glutamate--cysteine ligase GCS2~KEGG: ana:alr3351 hypothetical protein
Tery_0243		0.19546	0.823413	0.148021	0.972025	0.0474394	0.964629	19.47	15.84	19.61	14.15	18.89	14.83	16.89	380511	381323	-	hypothetical protein	NA
Tery_0244		0.0672433	0.9355	-0.23628	0.877666	0.303524	0.548697	125.61	107.53	135.77	120.74	167.72	106.09	128.41	382366	383226	+	conserved hypothetical protein	KEGG: ava:Ava_4162 hypothetical protein
Tery_0245		-0.167686	0.881204	0.137686	0.978484	-0.305372	NA	9.32	10.46	12.64	9.32	10.43	13.18	11.44	383619	384155	+	hypothetical protein	NA
Tery_0246		-0.0241835	0.983313	0.218352	0.956081	-0.242536	NA	9.05	9.08	8.43	6.81	8.46	6.26	11.26	384785	385255	+	protein of unknown function DUF924	PFAM: protein of unknown function DUF924~KEGG: bmb:BruAb1_1191 hypothetical protein
Tery_0247		0.0642458	0.944659	-0.0940649	0.979413	0.158311	0.831446	21.94	29.69	26.2	23.65	32.13	24.71	25.25	385456	387327	-	serine/threonine protein kinase	PFAM: protein kinase protein of unknown function DUF323~SMART: Tyrosine protein kinase Serine/threonine protein kinase~KEGG: ana:alr1336 serine/threonine kinase
Tery_0248	speE	0.645826	0.277567	0.541439	0.78442	0.104387	NA	21.67	14	14.29	12.72	9.58	9.88	11.08	389480	390406	-	Spermine synthase	PFAM: Spermine synthase~KEGG: cps:CPS_4320 spermine/spermidine synthase family protein
Tery_0249	ypsC	0.335772	0.548518	-0.0196125	0.997312	0.355384	0.507905	28.25	27.54	26.75	27.05	28.47	20.76	22.7	390886	392010	-	putative RNA methylase	PFAM: putative RNA methylase THUMP~KEGG: gvi:glr4041 hypothetical protein
Tery_0250		-0.303754	NA	0.361337	0.952118	-0.665091	NA	4.66	3.23	2.57	2.51	2.82	4.28	4.18	392348	392641	+	hypothetical protein	NA
Tery_0251		0.109938	0.890273	0.179674	0.931611	-0.069736	0.921931	54.58	62.92	52.22	44.61	55.25	49.09	55.76	392631	393239	-	hypothetical protein	NA
Tery_0254		0.276843	NA	1.14344	NA	-0.866596	NA	0	0.46	1.47	0.54	0	0.33	0.73	395770	395910	-	hypothetical protein	NA
Tery_0255		-0.356927	0.605415	0.162797	0.963867	-0.519724	NA	14.54	12.92	11.91	10.93	12.4	16.8	16.71	397560	398477	+	peptidase M23B	PFAM: Peptidoglycan-binding LysM peptidase M23B~KEGG: ava:Ava_2410 peptidoglycan-binding LysM
Tery_0256		0.254565	0.759515	0.179241	0.955998	0.0753239	0.937719	22.21	16.31	16.49	14.15	18.04	16.8	13.99	399270	400796	-	hypothetical protein	KEGG: mta:Moth_2225 hypothetical protein
Tery_0257		0.129535	0.890273	0.00673044	0.99882	0.122804	0.876993	69.93	50.3	80.62	52.49	80.34	56.01	66.11	401387	401554	+	conserved hypothetical protein	KEGG: ava:Ava_1774 hypothetical protein
Tery_0258	ansA, ansB	-0.348478	0.325358	-0.0446563	0.985314	-0.303822	0.452905	215.56	182.13	179.38	196.16	198.17	248.42	241.75	401698	402621	+	asparaginase	PFAM: peptidase T2 asparaginase 2~KEGG: ava:Ava_1775 peptidase T2 asparaginase 2
Tery_0259		0.186607	0.890273	0.156157	0.979413	0.03045	NA	9.05	13.54	12.28	6.45	14.94	8.57	11.81	402783	403595	-	endodeoxyribonuclease RusA	PFAM: endodeoxyribonuclease RusA
Tery_0260		0.2267	0.634027	-0.00259526	0.99882	0.229295	0.612192	213.09	221.67	247.36	244.17	208.88	209.87	179.99	404593	405453	-	conserved hypothetical protein	KEGG: ava:Ava_4400 hypothetical protein
Tery_0262	rplL	0.860983	0.00131875	-0.225558	0.862633	1.08654	0.000430087	1220.41	1738.42	1568.1	1896.56	1615.2	806.87	857.83	407544	407945	-	LSU ribosomal protein L12P	PFAM: ribosomal protein L7/L12~KEGG: ana:alr5303 50S ribosomal protein L12
Tery_0263	rplJ	0.89053	0.0246976	-0.189151	0.952118	1.07968	0.0137154	235.31	425.8	492.71	433.16	440.02	180.88	234.66	408165	408737	-	LSU ribosomal protein L10P	PFAM: ribosomal protein L10~KEGG: ava:Ava_2554 50S ribosomal protein L10
Tery_0264	rplA	-0.0887032	0.890273	-0.0756994	0.979413	-0.0130037	0.984921	440.45	509.02	477.32	520.76	476.67	486.29	526.9	409830	410546	-	LSU ribosomal protein L1P	PFAM: ribosomal protein L1~KEGG: syf:Synpcc7942_0633 ribosomal protein L1
Tery_0265	rplK	-0.120057	0.862499	-0.1912	0.908488	0.0711428	0.912066	269.31	335.81	355.1	372.61	354.89	309.04	387.59	410674	411099	-	LSU ribosomal protein L11P	PFAM: ribosomal protein L11~KEGG: ava:Ava_2552 50S ribosomal protein L11
Tery_0266	nusG	-0.337434	0.314203	-0.274867	0.816037	-0.0625663	0.910561	499.96	461.64	463.58	616.42	526.56	610.83	591.38	411099	411773	-	transcription antitermination protein nusG	KEGG: ava:Ava_2551 transcription antitermination protein NusG~TIGRFAM: transcription termination/antitermination factor NusG~PFAM: transcription antitermination protein NusG KOW~SMART: NGN KOW (Kyrpides Ouzounis Woese) motif
Tery_0267	secE	-0.23145	0.629712	-0.355526	0.716414	0.124076	0.816005	93.52	112.6	100.96	131.85	129.1	116.3	124.6	411770	411994	-	protein translocase subunit secE/sec61 gamma	TIGRFAM: preprotein translocase SecE subunit~PFAM: protein secE/sec61-gamma protein~KEGG: syf:Synpcc7942_0636 SecE subunit of protein translocation complex
Tery_0268	rplS	0.11551	0.832273	-0.117413	0.952118	0.232924	0.553926	527.38	549.02	511.4	600.12	542.07	497.17	481.68	412469	412852	-	LSU ribosomal protein L19P	PFAM: ribosomal protein L19~KEGG: ava:Ava_2549 50S ribosomal protein L19
Tery_0269		-0.050618	0.943486	-0.0836075	0.979413	0.0329895	0.964986	171.13	147.37	147.5	170	157.01	181.21	141.49	413407	415158	+	protein of unknown function DUF6 transmembrane	PFAM: protein of unknown function DUF6 transmembrane~KEGG: ana:alr2338 hypothetical protein
Tery_0270	groEL	0.485082	0.374262	-0.740042	0.255576	1.22512	0.00441388	572.09	787.14	751.8	1497.08	842.84	625.99	382.33	415937	417622	+	chaperonin GroEL	TIGRFAM: chaperonin GroEL~PFAM: chaperonin Cpn60/TCP-1~KEGG: ava:Ava_3766 chaperonin Cpn60/TCP-1
Tery_0271		-0.563961	0.493607	-0.330188	0.916743	-0.233773	NA	11.79	9.08	13.56	20.24	7.89	21.42	12.9	417849	420950	+	pentapeptide repeat	PFAM: pentapeptide repeat~KEGG: ava:Ava_4849 pentapeptide repeat
Tery_0273		0.0577153	0.969142	-0.119746	0.979413	0.177462	NA	6.58	8.15	8.25	6.27	10.71	5.6	8.9	422371	423588	+	major facilitator superfamily MFS_1	PFAM: major facilitator superfamily MFS_1~KEGG: dvu:DVU1895 major facilitator superfamily protein
Tery_0274		-0.205696	0.802035	-0.325117	0.847328	0.119421	0.888332	14.26	17.84	16.86	22.39	18.32	17.13	20.52	423919	424896	+	sulfotransferase	PFAM: sulfotransferase~KEGG: mmu:215895 similar to sulfotransferase family 3A member 1
Tery_0275		1.70258	5.66725e-08	0.60714	0.460569	1.09544	0.0110209	125.61	71.84	118.73	61.45	76.11	35.58	29.42	425178	426698	-	glucose-methanol-choline oxidoreductase	PFAM: glucose-methanol-choline oxidoreductase GMC oxidoreductase~KEGG: ava:Ava_B0176 glucose-methanol-choline oxidoreductase
Tery_0276	coxC, ctaE	1.73112	1.18215e-09	1.02612	0.00412944	0.705	0.117723	149.74	96.76	134.86	57.33	66.81	32.62	43.41	427229	427843	-	cytochrome c oxidase subunit III	PFAM: cytochrome c oxidase subunit III~KEGG: ava:Ava_4300 cytochrome c oxidase subunit III
Tery_0277	coxA, ctaD	1.77957	6.57714e-12	0.843811	0.0226466	0.935757	0.0109288	458	298.74	393.58	185.05	239.88	105.76	117.51	428293	429981	-	Cytochrome-c oxidase	PFAM: cytochrome c oxidase subunit I~KEGG: ana:alr2732 cytochrome c oxidase subunit I
Tery_0278	coxB, ctaC	2.19391	7.05589e-11	0.942648	0.0727367	1.25126	0.00785229	167.57	115.06	186.16	57.5	104.58	27.35	40.5	430086	430994	-	cytochrome c oxidase subunit II	PFAM: cytochrome c oxidase subunit II cytochrome C oxidase subunit II transmembrane region~KEGG: ana:alr2731 cytochrome c oxidase subunit II
Tery_0279		1.998	3.47179e-09	0.698613	0.38221	1.29939	0.00467967	104.76	74.76	121.48	43.35	80.06	23.39	26.7	431013	431618	-	conserved hypothetical protein	KEGG: ava:Ava_B0180 hypothetical protein
Tery_0280		2.00389	4.769e-14	0.974938	0.00442617	1.02895	0.00589206	242.16	180.75	226.47	87.78	131.64	50.74	57.03	431615	432115	-	conserved hypothetical protein	KEGG: ava:Ava_B0181 hypothetical protein
Tery_0281		0.329756	0.604446	0.0707511	0.982931	0.259005	0.698	34.83	51.07	53.87	36.37	52.71	36.57	37.96	433208	434281	-	alpha/beta hydrolase fold	PFAM: alpha/beta hydrolase fold~KEGG: ava:Ava_1499 alpha/beta hydrolase fold
Tery_0283	talA, talB	0.61104	0.101838	0.028429	0.99059	0.582612	0.177619	535.61	387.8	516.9	547.1	388.72	358.79	271.17	436168	437337	+	transaldolase	KEGG: gvi:gll1597 transaldolase~TIGRFAM: transaldolase~PFAM: Transaldolase Calcium-binding EF-hand
Tery_0284	thiO	0.349646	0.733595	0.487397	0.835688	-0.13775	NA	6.86	8.31	10.99	6.27	6.2	6.92	6.9	438503	439606	-	glycine oxidase ThiO	TIGRFAM: glycine oxidase ThiO~PFAM: FAD dependent oxidoreductase~KEGG: ana:all3519 thiamin biosynthesis protein
Tery_0286	leuA	-0.414007	0.240993	-0.265709	0.835688	-0.148298	0.783028	150.01	119.22	146.04	164.63	166.03	193.07	176.18	440975	442579	+	2-isopropylmalate synthase	TIGRFAM: 2-isopropylmalate synthase/homocitrate synthase family protein~PFAM: pyruvate carboxyltransferase LeuA allosteric (dimerisation) domain~KEGG: ana:alr3522 2-isopropylmalate synthase
Tery_0287		1.25898	NA	1.00319	NA	0.255791	NA	1.1	0.46	1.47	0.9	0	0.99	0	442807	443091	-	hypothetical protein	NA
Tery_0288		0.37044	0.627164	-0.00195092	0.99882	0.37239	NA	17	13.23	13.01	16.12	12.12	11.53	10.72	443535	444284	+	Methyltransferase type 12	PFAM: Methyltransferase type 11 Methyltransferase type 12~KEGG: syf:Synpcc7942_1408 membrane-associated protein
Tery_0289		-0.167044	NA	-0.0785572	0.997312	-0.0884868	NA	2.19	0.77	0.73	1.07	1.41	0.66	1.82	444560	444925	+	transposase	KEGG: ana:all4868 transposase
Tery_0290		0.84375	NA	-0.382962	NA	1.22671	NA	1.1	0.46	0.55	0.9	0.85	0.66	0.18	445064	445597	+	transposase	KEGG: ana:alr4628 transposase
Tery_0291		-0.720715	0.0579715	-0.361968	0.824233	-0.358746	0.512918	28.52	32.61	30.05	45.86	31.57	57.33	43.77	446241	447479	+	TPR repeat	PFAM: peptidase S1 and S6 chymotrypsin/Hap TPR repeat Tetratricopeptide TPR_2~SMART: Tetratricopeptide region~KEGG: tel:tlr1637 unknown protein
Tery_0292		-0.271358	0.793249	-0.126395	0.979413	-0.144963	0.89689	22.49	15.69	12.83	24.36	11.84	26.03	15.26	447471	448331	-	hypothetical protein	KEGG: pfa:PF11_0218 hypothetical protein
Tery_0293	aspB	0.32024	0.405194	-0.325794	0.764833	0.646034	0.0424211	111.07	112.91	112.5	134.18	145.73	85	94.63	449414	450586	-	L-aspartate aminotransferase	PFAM: aminotransferase class I and II~KEGG: ava:Ava_2127 aspartate aminotransferase
Tery_0294		0.284166	0.738503	-0.224606	0.940514	0.508773	NA	16.46	13.54	14.66	20.78	13.25	11.53	12.71	451430	452728	-	protein of unknown function DUF89	PFAM: protein of unknown function DUF89~KEGG: sru:SRU_1339 hypothetical protein
Tery_0295	pepN	0.403285	0.334532	-0.349415	0.789664	0.7527	0.0397889	260.54	332.58	300.32	438.54	316.56	250.72	201.24	452825	455425	+	peptidase M1 membrane alanine aminopeptidase	PFAM: peptidase M1 membrane alanine aminopeptidase PBS lyase HEAT-like repeat~KEGG: ava:Ava_0316 peptidase M1 membrane alanine aminopeptidase
Tery_0298	pgsA	-0.356043	NA	-0.482065	0.84659	0.126022	NA	5.49	5.54	5.13	9.32	5.36	7.58	6.36	456754	457272	+	CDP-diacylglycerol--glycerol-3-phosphate 3-phosphatidyltransferase	TIGRFAM: CDP-diacylglycerol--glycerol-3-phosphate 3-phosphatidyltransferase~PFAM: CDP-alcohol phosphatidyltransferase~KEGG: ana:all4063 phosphatidylglycerophosphate synthase
Tery_0299	uup	0.0147885	0.985536	-0.424024	0.789664	0.438813	0.420119	62.53	62.92	56.07	101.39	59.48	67.54	52.85	457720	459648	+	ABC transporter related	PFAM: ABC transporter related~SMART: ATPase~KEGG: ava:Ava_3020 ABC transporter-like
Tery_0300	tenA	0.354422	0.534541	-0.451567	0.716414	0.805989	0.0575324	31.54	38.76	49.66	56.43	52.71	33.94	29.24	459720	460340	+	transcriptional activator TenA family	PFAM: TENA/THI-4 protein~KEGG: ath:At3g16990 TENA/THI-4 family protein
Tery_0301	ppiB	0.101971	0.903335	-0.30052	0.846012	0.402491	0.435114	272.6	388.73	333.67	483.86	329.24	266.21	352.72	460361	460780	+	Peptidylprolyl isomerase	PFAM: peptidyl-prolyl cis-trans isomerase cyclophilin type~KEGG: syf:Synpcc7942_1431 peptidylprolyl isomerase
Tery_0302		-0.447645	0.25366	-0.304228	0.830557	-0.143416	0.814226	247.1	339.96	304.17	422.06	308.1	404.59	407.75	461870	463597	+	flavin reductase-like FMN-binding	PFAM: beta-lactamase-like flavin reductase-like FMN-binding flavodoxin/nitric oxide synthase~KEGG: ana:all3895 probable flavoprotein
Tery_0303		0.0616554	0.944659	-0.291504	0.84757	0.35316	0.523749	29.34	28.15	30.05	40.49	30.16	31.96	24.52	464021	469630	-	alpha-2-macroglobulin-like	PFAM: alpha-2-macroglobulin-like alpha-2-macroglobulin-like 2~KEGG: ava:Ava_2357 alpha-2-macroglobulin-like
Tery_0306		0.919371	NA	0.817727	0.9139	0.101643	NA	2.19	1.69	0.55	1.25	0.28	1.32	0.36	471882	474209	-	hypothetical protein	NA
Tery_0308	moaA	0.224485	0.776124	-0.0914392	0.979413	0.315924	0.61987	24.41	34.15	24.92	34.4	24.52	22.73	25.06	475370	476356	-	GTP cyclohydrolase subunit MoaA	KEGG: ava:Ava_1830 molybdenum cofactor synthesis-like~TIGRFAM: molybdenum cofactor biosynthesis protein A~PFAM: Radical SAM molybdenum cofactor synthesis-like~SMART: Elongator protein 3/MiaB/NifB
Tery_0309		-0.48685	0.211912	-0.324064	0.824233	-0.162786	0.790806	74.87	76.91	64.5	99.42	79.77	115.31	87.73	478266	479129	+	conserved Hypothetical protein F26A1.8	KEGG: cel:F26A1.8 Hypothetical protein F26A1.8
Tery_0310		-0.480514	0.174547	-0.301218	0.824233	-0.179295	0.743347	55.67	56.76	60.1	74.88	65.96	87.97	73.38	479268	480356	+	conserved hypothetical protein	KEGG: ava:Ava_2472 hypothetical protein
Tery_0311		-0.275591	0.646874	0.0609606	0.985314	-0.336552	0.533861	27.7	24.3	25.65	22.93	26.5	30.31	32.15	480768	481508	+	OmpA/MotB	PFAM: OmpA/MotB~KEGG: cyb:CYB_2329 OmpA family protein
Tery_0313		0.183805	0.744419	-0.216331	0.874403	0.400136	0.342628	111.07	103.83	92.35	129.88	106.27	91.92	88.63	484911	486182	-	band 7 protein	PFAM: band 7 protein~KEGG: ava:Ava_1398 band 7 protein
Tery_0314		0.457758	0.274097	-0.135838	0.956081	0.593596	0.154773	122.32	129.22	125.15	167.68	106.27	97.19	86.27	486705	488087	-	band 7 protein	PFAM: band 7 protein~KEGG: ana:alr4526 similar to flotillin
Tery_0316		-0.166038	0.797331	-0.234558	0.874403	0.0685196	0.921696	50.74	46.92	40.31	56.25	51.02	48.76	54.13	488541	489149	-	conserved hypothetical protein	KEGG: syf:Synpcc7942_2500 hypothetical protein
Tery_0317		0.138111	0.866874	-0.187213	0.935189	0.325323	0.554949	28.8	34.61	31.33	37.8	33.83	25.04	32.15	489261	490346	-	conserved hypothetical protein	KEGG: noc:Noc_2091 hypothetical protein
Tery_0318	pncB	-0.536377	0.291723	0.158679	0.962544	-0.695056	0.177619	23.86	19.23	17.59	17.56	18.32	35.25	23.79	492550	493929	+	putative nicotinate phosphoribosyltransferase	TIGRFAM: putative nicotinate phosphoribosyltransferase~PFAM: Nicotinate phosphoribosyltransferase and related~KEGG: ana:alr2482 putative nicotinate phosphoribosyltransferase
Tery_0319	nadD	0.63964	0.324237	0.186338	0.962544	0.453301	NA	9.6	12.92	12.09	10.93	9.3	6.59	8.17	494912	495502	+	cytidyltransferase-related domain	TIGRFAM: cytidyltransferase-related domain~PFAM: cytidylyltransferase~KEGG: ava:Ava_0415 nicotinic acid mononucleotide adenyltransferase
Tery_0320		-0.189287	0.853168	0.314811	0.894938	-0.504099	NA	11.52	13.69	12.09	8.42	11.84	14.17	14.35	495589	496197	+	NUDIX hydrolase	PFAM: NUDIX hydrolase~KEGG: ava:Ava_0416 NUDIX hydrolase
Tery_0321		-0.219346	NA	0.437109	0.857121	-0.656455	NA	7.95	6.61	5.68	5.02	4.79	8.24	7.45	497092	497943	+	hypothetical protein	NA
Tery_0322		-0.284469	0.474223	-0.160019	0.919941	-0.124449	0.814226	398.49	455.18	398.35	502.13	425.65	482.01	536.17	498095	498529	-	hypothetical protein	NA
Tery_0323		0.76852	0.0255113	-0.145377	0.955998	0.913896	0.0162661	43.06	54.46	51.85	61.62	47.92	30.97	27.97	498617	499183	-	hypothetical protein	KEGG: ana:all2736 hypothetical protein
Tery_0324	rpsD	0.650874	0.0139581	-0.292188	0.808487	0.943061	0.00087286	339.8	348.11	415.39	437.82	458.35	248.09	221.59	499291	499899	+	SSU ribosomal protein S4P	PFAM: ribosomal protein S4 RNA-binding S4~KEGG: ava:Ava_4303 30S ribosomal protein S4
Tery_0325	yfiC, trmX	0.909651	0.224343	0.319959	0.932306	0.589692	NA	12.34	6.31	12.28	6.09	10.43	4.28	6.36	500956	501675	+	methyltransferase small	PFAM: methyltransferase small Methyltransferase type 12~KEGG: bfs:BF2394 hypothetical protein
Tery_0327	cmoA	1.03042	NA	0.14219	0.985412	0.88823	NA	2.74	1.69	3.48	1.97	2.82	2.31	0.54	502599	503360	+	putative methyltransferase	TIGRFAM: putative methyltransferase~PFAM: MCP methyltransferase CheR-type Methyltransferase type 11 Methyltransferase type 12~KEGG: pca:Pcar_0081 conserved hypothetical HI0319/3
Tery_0328	gst	0.456516	NA	0.897723	0.856169	-0.441206	NA	1.65	1.85	1.65	0.54	1.41	0.99	1.45	503552	503686	+	glutathione S-transferase-like	KEGG: ava:Ava_2483 glutathione S-transferase-like
Tery_0329	gst	2.00833	NA	2.63952	NA	-0.631187	NA	0.82	1.38	1.65	0.36	0	0	0.54	503708	503887	+	hypothetical protein	NA
Tery_0330	gst	1.1176	NA	1.14763	0.83818	-0.0300317	NA	2.19	1.54	2.2	0	1.97	0.66	1.09	503895	504053	+	hypothetical protein	NA
Tery_0331	bacA	0.807253	0.000664574	0.472915	0.307198	0.334338	0.395696	186.22	190.29	176.09	137.58	126.28	107.08	103.89	504317	505921	-	ABC transporter related	PFAM: ABC transporter related~SMART: ATPase~KEGG: dar:Daro_0045 ABC transporter related
Tery_0332		1.07191	0.0071339	0.292498	0.877666	0.779415	0.141559	32.91	27.07	21.44	20.6	23.4	14.83	11.26	506652	507881	-	Na+ dependent nucleoside transporter-like	PFAM: Na+ dependent nucleoside transporter nucleoside recognition Na+ dependent nucleoside transporter-like~KEGG: ana:all0378 sodium-dependent nucleoside transporter
Tery_0333	engA, der	0.314977	0.473069	-0.0291692	0.987398	0.344146	0.437522	95.71	90.61	94.18	105.87	83.44	80.39	70.47	509153	510514	+	small GTP-binding protein	KEGG: ava:Ava_2896 GTP-binding protein EngA~TIGRFAM: small GTP-binding protein GTP-binding~PFAM: GTP-binding protein HSR1-related~SMART: ATPase
Tery_0334		0.237107	0.673095	0.0993592	0.973066	0.137748	0.821773	43.61	46.61	43.43	41.38	41.44	36.57	39.05	510841	512151	+	conserved hypothetical protein 698	PFAM: conserved hypothetical protein 698~KEGG: rba:RB9488 hypothetical protein
Tery_0335		0.484793	0.242129	-0.428574	0.710571	0.913367	0.0123887	3620.37	4360.59	4092.3	6631.62	4150.48	3201.77	2560.59	513120	513839	-	Heme oxygenase (decyclizing)	PFAM: Haem oxygenase~KEGG: ava:Ava_3767 heme oxygenase
Tery_0336		0.518193	NA	0.0381688	0.997312	0.480024	NA	5.49	5.08	5.31	3.22	7.33	3.29	4	515297	516334	+	protein of unknown function DUF187	PFAM: protein of unknown function DUF187~KEGG: gvi:glr1802 hypothetical protein
Tery_0337		-0.107955	0.881204	0.0925603	0.975215	-0.200516	0.694765	92.15	75.53	79.71	79	74.42	84.34	92.99	516434	517675	-	hypothetical protein	KEGG: ava:Ava_A0007 hypothetical protein
Tery_0339	amiABC	-0.289392	0.501744	-0.0918976	0.972068	-0.197495	0.685778	297.01	236.44	293.35	277.13	306.97	363.4	311.31	520009	522129	+	N-acetylmuramoyl-L-alanine amidase	PFAM: cell wall hydrolase/autolysin~KEGG: ava:Ava_1465 cell wall hydrolase/autolysin
Tery_0340	murQ	-0.189537	0.764585	-0.0452268	0.985412	-0.14431	0.815497	41.14	49.99	47.64	46.04	49.33	47.77	57.76	522487	523410	-	glucokinase regulatory-like protein	TIGRFAM: glucokinase regulatory-like protein~KEGG: ava:Ava_0242 hypothetical protein
Tery_0341		0.437518	0.346001	-0.253358	0.87745	0.690877	0.106282	51.01	80.61	62.12	77.93	75.83	51.73	44.5	523930	524292	-	conserved hypothetical protein	KEGG: ava:Ava_0241 hypothetical protein
Tery_0342	tamB	-0.33519	0.470713	0.00245358	0.99882	-0.337643	0.480697	119.85	80.45	94	98.35	95.84	128.16	119.15	525128	532096	+	protein of unknown function DUF490	PFAM: protein of unknown function DUF490~KEGG: ana:all2430 hypothetical protein
Tery_0345		-0.505482	0.534719	-0.297888	0.928851	-0.207594	NA	9.6	8.92	9.16	10.75	11.84	18.78	8.17	534200	535810	+	conserved hypothetical protein	KEGG: ava:Ava_3131 hypothetical protein
Tery_0346		-0.0270709	NA	-0.408084	0.932306	0.381014	NA	5.49	2.46	2.57	3.94	5.07	4.61	2.54	536247	536486	-	phenolpthiocerol synthesis polyketide synthase PpsA	KEGG: mag:amb1949 phenolpthiocerol synthesis polyketide synthase PpsA
Tery_0347		0.124402	0.826193	-0.0678303	0.979413	0.192232	0.66073	165.92	164.29	170.22	178.6	169.13	161.44	145.48	536956	538086	-	CO2 hydration protein	TIGRFAM: CO2 hydration protein~KEGG: ana:alr0871 hypothetical protein
Tery_0348		0.0300673	0.978458	0.0178921	0.998313	0.0121752	0.98751	176.34	188.59	232.89	127.73	264.41	170.33	220.31	538091	539179	-	transposase IS605 OrfB family	TIGRFAM: transposase IS605 OrfB family~PFAM: putative transposase IS891/IS1136/IS1341 transposase IS605 OrfB~KEGG: ava:Ava_1829 transposase IS891/IS1136/IS1341
Tery_0349	ndhD	0.0548774	0.935989	-0.0385734	0.985412	0.0934508	0.865672	184.84	189.36	183.23	201.89	177.59	190.43	168.37	540346	541866	-	proton-translocating NADH-quinone oxidoreductase chain M	KEGG: ava:Ava_4474 NADH dehydrogenase subunit M~TIGRFAM: proton-translocating NADH-quinone oxidoreductase chain M~PFAM: NADH/Ubiquinone/plastoquinone (complex I)
Tery_0351		0.152002	0.857389	0.243437	0.906144	-0.0914358	0.909994	29.07	33.07	30.78	25.98	26.22	22.4	32.87	543311	544138	+	alpha/beta hydrolase fold	PFAM: alpha/beta hydrolase fold~KEGG: ava:Ava_1799 alpha/beta hydrolase fold
Tery_0352	bioF	-0.127565	0.903335	0.323692	0.884471	-0.451257	NA	17.28	13.69	14.29	14.69	8.74	16.47	16.35	544282	545463	-	8-amino-7-oxononanoate synthase	KEGG: ava:Ava_2819 8-amino-7-oxononanoate synthase~TIGRFAM: 8-amino-7-oxononanoate synthase~PFAM: aminotransferase class I and II
Tery_0353		-0.281706	NA	-0.208434	0.985314	-0.0732717	NA	0.82	0.92	1.1	1.07	1.13	1.98	0.54	546691	547593	+	Methyltransferase type 12	PFAM: Methyltransferase type 11 Methyltransferase type 12~KEGG: syf:Synpcc7942_2054 hypothetical protein
Tery_0355		0.9497	0.130068	-0.245676	0.952118	1.19538	NA	11.24	10.61	8.43	14.15	9.3	6.59	4.18	548063	548857	+	conserved hypothetical protein	KEGG: ana:alr7346 unknown protein
Tery_0356	gst	-0.627458	0.233648	-0.551581	0.704423	-0.0758767	NA	12.62	13.84	10.08	20.06	15.22	20.1	17.8	549606	550889	+	glutaredoxin	PFAM: Phycobilisome protein glutaredoxin glutathione S-transferase-like~KEGG: ava:Ava_5006 glutathione S-transferase-like
Tery_0357		-0.0450137	0.963943	0.0347717	0.990494	-0.0797854	0.925786	22.21	31.53	23.09	21.86	28.47	28.99	24.52	551119	551400	-	hypothetical protein	KEGG: ana:asl1502 unknown protein
Tery_0358		-0.266595	0.765374	-0.183586	0.960564	-0.083009	NA	10.42	12.77	10.44	14.51	10.71	15.48	11.99	551450	551788	-	hypothetical protein	NA
Tery_0359		-0.622722	0.326912	-0.203913	0.956081	-0.418809	NA	7.4	7.85	11.73	11.29	9.3	15.81	12.35	551971	553365	+	multicopper oxidase type 3	PFAM: multicopper oxidase type 1 multicopper oxidase type 2 multicopper oxidase type 3~KEGG: tth:TTC1370 laccase
Tery_0360		-0.491123	0.296018	-0.262461	0.888663	-0.228661	0.725728	56.22	56.76	48.92	80.79	47.36	84.01	68.29	553419	553976	+	protein of unknown function DUF411	PFAM: protein of unknown function DUF411~KEGG: noc:Noc_0535 protein of unknown function DUF411
Tery_0361		0.351338	NA	0.177215	0.979413	0.174123	NA	2.19	4.31	2.57	2.87	2.54	1.32	3.27	554156	554713	-	hypothetical protein	NA
Tery_0362	coaE	-0.262275	0.735207	0.049148	0.987398	-0.311423	0.64522	15.63	22.31	16.67	15.76	19.73	20.43	23.43	555242	555889	-	Dephospho-CoA kinase	KEGG: ava:Ava_0282 dephospho-CoA kinase~TIGRFAM: dephospho-CoA kinase~PFAM: Dephospho-CoA kinase
Tery_0363		-0.524141	0.275229	-0.0899265	0.979413	-0.434215	0.441903	176.62	129.52	104.63	153.17	136.15	241.83	152.75	556288	561606	+	filamentous haemagglutinin family outer membrane protein	TIGRFAM: filamentous haemagglutinin family outer membrane protein~PFAM: filamentous haemagglutinin-like~KEGG: syn:slr1753 hypothetical protein
Tery_0364		0.791731	NA	0.239166	0.956081	0.552565	NA	8.5	6.15	6.96	5.37	6.77	5.27	3.27	562495	563130	-	Methyltransferase type 11	PFAM: UbiE/COQ5 methyltransferase Methyltransferase type 11 Methyltransferase type 12~KEGG: sru:SRU_1592 menaquinone biosynthesis methyltransferase UbiE
Tery_0365	phnC	0.0437422	0.96931	0.151614	0.972025	-0.107872	0.912483	17.83	15.38	23.45	13.08	21.14	20.43	16.53	563584	564342	+	phosphonate ABC transporter ATPase subunit	KEGG: ana:all8090 phosphonate transport system ATP-binding protein~TIGRFAM: phosphonate ABC transporter ATPase subunit~PFAM: ABC transporter related~SMART: ATPase
Tery_0366	phnD	0.314201	0.545505	-0.254029	0.856169	0.568229	0.17518	89.41	103.07	91.98	131.67	93.02	85.33	68.11	564791	565687	+	phosphonate ABC transporter periplasmic phosphonate-binding protein	TIGRFAM: phosphonate ABC transporter periplasmic phosphonate-binding protein~KEGG: ana:all8089 putative phosphonate transport system substrate-binding protein
Tery_0367	phnE	-0.0153773	0.985527	0.081631	0.979413	-0.0970083	0.90626	75.14	94.6	93.81	65.57	100.35	72.48	104.98	565744	566562	+	phosphonate ABC transporter inner membrane subunit	TIGRFAM: phosphonate ABC transporter inner membrane subunit~PFAM: binding-protein-dependent transport systems inner membrane component~KEGG: ana:all8088 phosphonate transport system permease protein
Tery_0368	ptxD	0.352338	0.501744	0.0967565	0.979413	0.255582	0.658582	29.07	33.38	32.43	28.66	30.44	23.39	26.15	566682	567677	+	D-isomer specific 2-hydroxyacid dehydrogenase NAD-binding	PFAM: D-isomer specific 2-hydroxyacid dehydrogenase catalytic region D-isomer specific 2-hydroxyacid dehydrogenase NAD-binding~KEGG: ana:all8087 glycerate dehydrogenase
Tery_0369	pqqC	0.572852	0.130068	-0.376293	0.789664	0.949145	0.00881831	63.08	74.76	94.18	98.17	102.04	48.1	55.94	568161	568865	-	TENA/THI-4 protein	PFAM: TENA/THI-4 protein~KEGG: cca:CCA00996 coenzyme pqq synthesis protein c putative
Tery_0370		-0.37643	0.688416	-0.171276	0.972025	-0.205155	NA	9.6	8.15	10.99	7.7	14.09	15.48	9.81	569567	570250	-	hypothetical protein	NA
Tery_0371		0.0844842	0.926162	0.193405	0.935305	-0.10892	0.888332	30.72	25.54	28.22	26.33	22.27	24.38	28.33	570659	571606	-	protein of unknown function DUF6 transmembrane	PFAM: protein of unknown function DUF6 transmembrane Protein of unknown function DUF250~KEGG: ava:Ava_4331 protein of unknown function DUF6 transmembrane
Tery_0372		-0.570942	0.111633	0.00615534	0.998483	-0.577097	0.161705	52.38	52.46	44.71	56.79	41.44	75.12	73.2	572415	573554	-	S-layer region-like	KEGG: ava:Ava_3184 S-layer region-like
Tery_0373		0.0589996	0.938992	-0.225309	0.889428	0.284309	0.571054	294	361.65	292.07	439.61	295.13	311.68	296.24	573749	574606	-	conserved hypothetical protein	KEGG: ava:Ava_2973 hypothetical protein
Tery_0375		-0.106655	0.919693	0.015445	0.998313	-0.1221	0.896568	36.75	30.77	22.72	37.08	21.42	37.23	27.79	577302	578246	-	hypothetical protein	KEGG: cac:CAC2816 hypothetical protein CF-17 family
Tery_0376		-0.255586	0.721704	-0.342269	0.835688	0.0866835	0.916085	27.97	24.92	22.17	34.22	28.47	35.58	24.7	578538	580040	-	orotate phosphoribosyltransferase	KEGG: ana:alr2945 probable orotate phosphoribosyltransferase~TIGRFAM: orotate phosphoribosyltransferase~PFAM: phosphoribosyltransferase
Tery_0377	miaB	0.186063	0.844778	-0.338179	0.84757	0.524241	0.392732	58.14	41.53	55.89	79.54	50.18	58.65	33.24	581688	583043	+	tRNA-i(6)A37 thiotransferase enzyme MiaB	KEGG: ava:Ava_3037 tRNA-i(6)A37 modification enzyme MiaB~TIGRFAM: RNA modification enzyme MiaB family tRNA-i(6)A37 thiotransferase enzyme MiaB~PFAM: deoxyribonuclease/rho motif-related TRAM protein of unknown function UPF0004 Radical SAM~SMART: Elongator protein 3/MiaB/NifB
Tery_0378		-0.293354	0.612044	-0.241469	0.889428	-0.0518848	0.947165	34.83	27.38	26.75	32.6	36.93	36.24	36.14	583692	585479	+	surface antigen (D15)	PFAM: surface antigen (D15) Polypeptide-transport-associated ShlB-type~KEGG: ava:Ava_4426 surface antigen variable number
Tery_0379		-0.149848	0.879368	-0.187998	0.952118	0.0381505	0.970236	32.64	23.23	28.22	31.89	31.29	39.54	23.25	585492	588713	+	filamentous haemagglutinin family outer membrane protein	TIGRFAM: filamentous haemagglutinin family outer membrane protein~PFAM: filamentous haemagglutinin-like~KEGG: ana:alr1397 unknown protein
Tery_0380		0.302975	0.59279	-0.158782	0.952118	0.461757	0.341499	31.81	30.92	35.91	37.98	34.95	27.35	26.15	588749	591631	+	Tetratricopeptide region	SMART: Tetratricopeptide region~KEGG: ana:all2170 hypothetical protein
Tery_0381		0.28414	0.726919	0.0352803	0.99059	0.24886	NA	15.36	14.15	18.87	15.05	16.35	14.83	11.99	591650	592441	-	protein of unknown function DUF928	PFAM: protein of unknown function DUF928~KEGG: ana:all3179 hypothetical protein
Tery_0382		-0.168626	0.843664	-0.281209	0.86998	0.112583	0.8891	24.13	27.38	21.8	33.5	25.37	31.63	23.97	592556	594907	-	putative Chase2 sensor protein	PFAM: CHASE2 peptidase C14 caspase catalytic subunit p20~KEGG: ava:Ava_3878 possible sensor with CHASE2 domain
Tery_0383		-0.527468	0.416164	-0.226394	0.952118	-0.301074	NA	9.6	9.38	10.26	13.61	8.74	14.83	13.44	595024	595416	-	hypothetical protein	NA
Tery_0384		0.0970209	0.9355	-0.142273	0.975934	0.239294	0.790731	25.78	21.23	15.39	28.66	16.35	23.39	15.8	595539	596810	-	WD-40 repeat	PFAM: WD-40 repeat~KEGG: ani:AN8468.2 hypothetical protein
Tery_0385		-0.360008	0.598927	-0.0818794	0.979413	-0.278129	0.698	22.76	18.61	26.02	18.09	29.6	30.97	26.88	597558	598646	+	RNA polymerase sigma-24 subunit ECF subfamily	PFAM: sigma-70 region 2 sigma-70 region 4 Sigma-70 region 4 type 2~KEGG: mta:Moth_2362 sigma-24 (FecI-like)
Tery_0386		0.0132214	0.990916	-0.452279	0.83818	0.4655	NA	9.6	9.23	8.98	15.05	9.87	12.19	6.72	599368	599778	+	hypothetical protein	NA
Tery_0387		-0.877854	0.201688	-0.81814	0.57579	-0.0597142	NA	8.78	4.92	5.86	13.97	8.17	15.48	8.54	600305	603121	+	Cadherin	PFAM: Hemolysin-type calcium-binding region Cadherin~SMART: Dystroglycan-type cadherin-like~KEGG: ava:Ava_0582 integrins alpha chain
Tery_0388		-0.885251	NA	-0.766404	NA	-0.118847	NA	0.27	0.77	0.55	1.25	0.56	1.65	0.54	603425	603682	+	hypothetical protein	NA
Tery_0389		0.553593	NA	-0.102312	0.985412	0.655905	NA	3.57	2.62	4.76	3.58	4.23	2.64	2.36	603834	605684	+	hypothetical protein	KEGG: rsp:RSP_4063 hypothetical protein
Tery_0391	phnE	0.212104	NA	0.731981	NA	-0.519877	NA	0	2	0.73	0.36	0.85	1.65	0.18	606398	606628	-	hypothetical protein	NA
Tery_0392		-0.39624	0.555436	-0.190366	0.955998	-0.205874	0.803276	26.88	24.92	16.31	28.84	22.27	35.25	24.88	606874	607626	+	Carboxymethylenebutenolidase	PFAM: dienelactone hydrolase~KEGG: ava:Ava_0533 dienelactone hydrolase
Tery_0393		0.133232	NA	-0.00262394	0.999054	0.135856	NA	1.37	2.31	3.48	2.33	2.54	0.66	3.45	608237	608632	+	transposase IS605 OrfB family	TIGRFAM: transposase IS605 OrfB family~KEGG: ava:Ava_B0071 transposase IS891/IS1136/IS1341
Tery_0394	msrA	-0.388165	0.598927	-0.213043	0.952118	-0.175122	0.84046	169.49	93.68	110.67	163.38	123.18	216.79	110.07	609071	609604	-	peptide methionine sulfoxide reductase	KEGG: lic:LIC10545 peptide methionine sulfoxide reductase~TIGRFAM: peptide methionine sulfoxide reductase~PFAM: Methionine sulfoxide reductase A
Tery_0397		-0.100433	0.907653	-0.256543	0.894938	0.15611	0.829812	5872.24	4524.42	8000.09	5938.34	8626.83	7076.96	6089.99	612482	618103	-	phage Tail Collar	PFAM: Collagen triple helix repeat phage Tail Collar~KEGG: mlo:mlr0587 hypothetical glycine-rich protein
Tery_0398	sqdB	0.24546	0.655599	-0.305101	0.830557	0.550561	0.171018	807.12	1089.88	1127.43	1425.25	1053.97	872.43	831.86	620588	621844	+	UDP-sulfoquinovose synthase	PFAM: NAD-dependent epimerase/dehydratase~KEGG: ana:alr1744 sulfolipid biosynthesis protein
Tery_0399		0.10358	0.882201	-0.0455655	0.985412	0.149145	0.78793	146.72	126.91	149.88	151.37	138.12	144.64	118.97	622277	623410	+	glycosyl transferase group 1	PFAM: glycosyl transferase group 1~KEGG: ava:Ava_0090 glycosyl transferase group 1
Tery_0400		-0.0873919	0.912728	0.243612	0.879184	-0.331003	0.516369	393	381.8	434.63	257.25	420.57	389.1	468.42	623997	626591	+	adenylate/guanylate cyclase	PFAM: adenylyl cyclase class-3/4/guanylyl cyclase GAF Tetratricopeptide TPR_3~SMART: PAS~KEGG: ava:Ava_0091 adenylate/guanylate cyclase
Tery_0401		0.36948	0.398098	-0.0510051	0.985314	0.420485	0.355575	66.37	87.84	87.58	88.85	77.52	62.27	63.02	627137	627862	+	pentapeptide repeat	PFAM: pentapeptide repeat~KEGG: tel:tll0709 hypothetical protein
Tery_0402	map	0.649096	0.10197	-0.374317	0.813883	1.02341	0.00860591	58.42	68.61	72.38	104.62	66.53	46.13	39.23	628071	628838	+	methionine aminopeptidase type I	TIGRFAM: methionine aminopeptidase type I~PFAM: peptidase M24~KEGG: ava:Ava_0754 methionine aminopeptidase
Tery_0404		-0.0338214	0.970472	-0.498795	0.601603	0.464974	0.370825	23.31	23.69	21.25	34.93	28.75	24.05	22.7	631426	633651	+	oxidoreductase alpha (molybdopterin) subunit	TIGRFAM: oxidoreductase alpha (molybdopterin) subunit~PFAM: molybdopterin oxidoreductase molydopterin dinucleotide-binding region~KEGG: ttj:TTHB197 probable formate dehydrogenase
Tery_0405		-0.344383	0.729963	-0.170239	0.972068	-0.174145	NA	15.08	8	12.64	15.41	10.71	19.77	10.72	634051	636180	-	Hemolysin-type calcium-binding region	PFAM: Hemolysin-type calcium-binding region~KEGG: bja:bll7673 hypothetical protein
Tery_0406	fdhD	0.181255	NA	0.476548	0.912006	-0.295293	NA	3.29	4	3.3	3.22	1.69	2.97	3.27	637017	637871	+	formate dehydrogenase family accessory protein FdhD	TIGRFAM: formate dehydrogenase family accessory protein FdhD~PFAM: formate dehydrogenase subunit FdhD~KEGG: sma:SAV1837 putative protein associated with oxidoreductase activity
Tery_0407	nuc	-0.435856	0.419895	-0.129062	0.972025	-0.306794	0.620686	25.78	26.3	25.65	30.81	25.37	43.82	27.24	638761	639687	+	nuclease (SNase-like)	PFAM: nuclease (SNase-like)~KEGG: sha:SH1688 hypothetical protein
Tery_0409		-1.85468	3.22287e-08	-1.65691	5.44347e-06	-0.197771	0.809815	109.43	147.37	168.94	611.05	280.19	540.66	488.76	641535	642221	-	HAD-superfamily hydrolase subfamily IA variant 3	TIGRFAM: HAD-superfamily hydrolase subfamily IA variant 3~PFAM: Haloacid dehalogenase-like hydrolase~KEGG: ava:Ava_4630 HAD-superfamily hydrolase subfamily IA variant 3
Tery_0412		-0.98992	NA	0.140023	0.979413	-1.12994	NA	5.21	4.77	5.31	4.66	4.51	12.85	7.81	645965	646633	-	phosphoribosyltransferase	PFAM: phosphoribosyltransferase~KEGG: reu:Reut_A1154 phosphoribosyltransferase
Tery_0413	dpo	-0.173891	0.860829	0.0177562	0.998313	-0.191647	NA	11.52	12.92	14.84	12.9	12.97	16.14	13.8	647650	648378	+	phage SPO1 DNA polymerase-related protein	TIGRFAM: phage SPO1 DNA polymerase-related protein~PFAM: Uracil-DNA glycosylase superfamily~KEGG: ava:Ava_0893 phage SPO1 DNA polymerase-related protein
Tery_0414		0.0578872	0.944659	0.141635	0.956081	-0.0837478	0.910804	34.56	30.46	30.97	31.35	25.93	31.96	29.61	648930	650492	-	conserved hypothetical protein	KEGG: cya:CYA_1695 hypothetical protein
Tery_0415		-0.071482	0.932992	0.0963707	0.978468	-0.167853	0.788369	53.48	65.38	61.57	59.83	52.15	54.69	71.56	650769	652265	-	conserved hypothetical protein	KEGG: syn:sll1352 hypothetical protein
Tery_0416	dxr	-0.0152788	0.981133	-0.0166945	0.997312	0.00141562	0.997601	276.72	253.51	274.12	261.9	277.66	259.29	282.98	652887	654566	+	1-deoxy-D-xylulose 5-phosphate reductoisomerase	KEGG: ava:Ava_1300 1-deoxy-D-xylulose 5-phosphate reductoisomerase~TIGRFAM: 1-deoxy-D-xylulose 5-phosphate reductoisomerase~PFAM: TPR repeat Tetratricopeptide TPR_2 1-deoxy-D-xylulose 5-phosphate reductoisomerase-like~SMART: Tetratricopeptide region
Tery_0417		0.236584	0.633471	-0.125833	0.955998	0.362417	0.3927	150.01	159.06	138.89	182.54	141.22	128.49	125.5	654900	656402	+	peptidase M50	PFAM: peptidase M50~KEGG: ava:Ava_1070 peptidase M50
Tery_0419		-1.63703	4.53218e-06	-0.661638	0.523201	-0.975391	0.0536985	123.69	89.99	64.86	156.75	134.74	381.85	196.34	659042	662110	+	Hemolysin-type calcium-binding region	PFAM: Hemolysin-type calcium-binding region~SMART: CHRD~KEGG: ana:alr0791 outer membrane secretion protein
Tery_0420		0.106156	0.893059	-0.397601	0.74146	0.503757	0.240135	122.04	100.3	136.32	133.1	180.41	105.1	116.97	663633	663986	+	Glyoxalase/bleomycin resistance protein/dioxygenase	PFAM: Glyoxalase/bleomycin resistance protein/dioxygenase~KEGG: gvi:glr3633 hypothetical protein
Tery_0421		-0.62616	NA	1.75526	0.813883	-2.38142	NA	0.55	1.08	1.47	0.54	0	2.31	1.09	664213	664440	+	transposase IS5 family	KEGG: syn:sll1791 putative transposase gene of IS5 family insertion sequence ISY802a
Tery_0424		-1.95679	7.96901e-07	-0.97019	0.173877	-0.9866	0.0915514	32.91	24.15	14.66	48.55	43.97	126.52	59.03	666287	669340	-	Hemolysin-type calcium-binding region	PFAM: Hemolysin-type calcium-binding region~SMART: CHRD~KEGG: ana:alr0791 outer membrane secretion protein
Tery_0425		0.705776	0.005877	-0.237465	0.844401	0.94324	0.00087286	656.28	806.22	809.52	846.8	930.22	447.09	483.13	669642	675599	-	Protein splicing site	TIGRFAM: Protein splicing (intein) site~SMART: Hedgehog/intein hint domain-like Hedgehog/intein hint-like~KEGG: ana:all4035 unknown protein
Tery_0426	ltrA	0.755848	0.0192052	0.0715498	0.979413	0.684298	0.0818408	692.48	830.06	729.63	573.79	847.91	383.17	506.92	675849	677618	-	RNA-directed DNA polymerase	PFAM: RNA-directed DNA polymerase (Reverse transcriptase) HNH endonuclease Group II intron maturase-specific~SMART: HNH nuclease~KEGG: ana:alr8560 reverse transcriptase homolog
Tery_0427		0.0354452	NA	-0.0269755	0.998313	0.0624207	NA	2.74	4.31	4.4	1.97	6.2	3.29	4.18	677883	678125	+	hypothetical protein	NA
Tery_0428	nrdJ	0.310047	0.605415	-0.328254	0.835688	0.638301	0.162267	48.82	57.07	65.05	56.61	86.54	43.16	48.86	678196	678477	-	RP ribonucleotide reductase-like	KEGG: ava:Ava_1670 RP ribonucleotide reductase-like
Tery_0430		0.432715	0.308643	0.0876192	0.979413	0.345096	0.485335	114.64	146.91	142.74	108.74	144.33	87.64	112.06	679466	679681	-	hypothetical protein	NA
Tery_0431		0.19494	NA	-0.171164	0.979413	0.366103	NA	6.31	5.54	7.15	4.12	10.43	4.28	6.54	679909	680187	+	hypothetical protein	NA
Tery_0432	ltrA	0.488004	0.277901	-0.121125	0.972025	0.609129	0.18077	273.98	432.41	401.46	340.19	459.76	230.63	296.78	680792	682300	-	RNA-directed DNA polymerase (Reverse transcriptase)	PFAM: RNA-directed DNA polymerase (Reverse transcriptase) Group II intron maturase-specific~KEGG: ana:alr8560 reverse transcriptase homolog
Tery_0433		0.897752	0.0201278	-0.131382	0.972025	1.02913	0.0175946	68.56	109.37	118	92.62	123.18	44.81	61.03	682941	683198	-	protein splicing site	KEGG: syf:Synpcc7942_1609 protein splicing (intein) site
Tery_0434		-0.459678	0.142813	0.016447	0.997312	-0.476125	0.176078	168.94	171.06	142.55	161.76	154.47	229.31	213.96	683916	684992	-	binding-protein-dependent transport systems inner membrane component	PFAM: binding-protein-dependent transport systems inner membrane component~KEGG: ana:alr4583 peptide transport system permease protein
Tery_0435	apt	-0.154368	0.856928	-0.0292794	0.993515	-0.125089	0.867408	338.15	320.58	370.13	242.74	453.84	341.99	422.1	685183	685695	-	adenine phosphoribosyltransferase	KEGG: syn:sll1430 adenine phosphoribosyltransferase~TIGRFAM: adenine phosphoribosyltransferase~PFAM: phosphoribosyltransferase
Tery_0436		-0.0737776	0.928501	-0.00103762	0.998998	-0.07274	0.918412	75.69	81.07	98.95	73.63	96.69	87.31	92.45	687517	688122	+	conserved hypothetical protein	KEGG: ana:all4581 hypothetical protein
Tery_0437		-0.400848	0.44573	-0.0660533	0.984947	-0.334794	0.558933	119.3	82.91	77.32	110.89	82.31	141.34	104.98	688950	690572	-	peptidase S15	PFAM: peptidase S15 X-Pro dipeptidyl-peptidase-like~KEGG: ava:Ava_4266 peptidase S15
Tery_0440		-0.207547	0.776275	-0.00926501	0.998313	-0.198282	0.776326	21.12	28.46	23.64	23.11	26.22	27.02	29.61	692630	693079	-	Cupin 2 conserved barrel	PFAM: Cupin 2 conserved barrel~KEGG: ava:Ava_1579 TonB box-like
Tery_0441		-0.240235	0.754027	-0.0969352	0.979413	-0.143299	0.858594	380.93	247.2	248.28	348.25	272.58	439.18	252.28	694774	695922	+	cobalamin synthesis protein P47K	PFAM: cobalamin synthesis protein P47K cobalamin synthesis CobW-like~KEGG: ava:Ava_3717 cobalamin synthesis protein/P47K
Tery_0442	dtd	0.111418	0.917297	0.186429	0.955998	-0.0750114	0.940613	20.02	18.92	16.86	11.82	21.14	17.79	16.71	696402	696863	+	D-tyrosyl-tRNA(Tyr) deacylase	PFAM: D-tyrosyl-tRNA(Tyr) deacylase~KEGG: cpe:CPE1937 D-tyrosyl-tRNA(Tyr) deacylase
Tery_0443		0.242319	0.637053	-0.0697728	0.979413	0.312091	0.488723	171.95	214.9	192.03	224.82	178.15	149.91	176.72	697751	698074	+	conserved hypothetical protein	KEGG: ana:alr2980 hypothetical protein
Tery_0444		-0.172242	0.754027	-0.190404	0.903187	0.0181626	0.980523	149.47	145.98	156.66	180.39	161.52	189.77	151.11	698789	700753	-	penicillin-binding protein 1A family	KEGG: ava:Ava_0926 penicillin-binding protein 1A~TIGRFAM: penicillin-binding protein 1A family~PFAM: glycosyl transferase family 51 penicillin-binding protein transpeptidase
Tery_0445	tyrS	-0.00504896	0.992989	0.0925894	0.972025	-0.0976383	0.861779	105.04	106.91	110.86	104.26	96.4	110.04	106.43	700843	702060	+	tyrosyl-tRNA synthetase	TIGRFAM: tyrosyl-tRNA synthetase~PFAM: aminoacyl-tRNA synthetase class Ib RNA-binding S4~KEGG: syf:Synpcc7942_2570 tyrosyl-tRNA synthetase
Tery_0446	pyrF	-0.194175	0.761599	-0.41111	0.716414	0.216935	0.701957	121.22	106.6	109.94	118.59	179.56	122.23	135.31	702713	703441	+	orotidine-5'-phosphate decarboxylase	KEGG: ana:alr2983 orotidine 5' monophosphate decarboxylase~TIGRFAM: orotidine 5'-phosphate decarboxylase~PFAM: Orotidine 5'-phosphate decarboxylase
Tery_0447	ppnN	-0.143335	0.832639	0.225488	0.888663	-0.368823	0.432051	48.82	51.69	44.71	39.95	42.56	49.75	57.03	705273	706340	-	conserved hypothetical protein 730	PFAM: conserved hypothetical protein 730~KEGG: ana:alr0053 hypothetical protein
Tery_0448		0.0281906	0.979715	0.263809	0.908488	-0.235619	NA	16.73	15.84	17.59	12.9	14.94	18.45	14.71	707465	709603	-	hypothetical protein	KEGG: hch:HCH_03413 subtilisin-like serine protease
Tery_0449		-0.13582	0.888178	0.312105	0.855847	-0.447924	0.44976	25.78	23.07	26.02	16.12	24.24	23.72	30.7	709826	710833	-	AAA ATPase central region	PFAM: AAA ATPase central region~SMART: ATPase~KEGG: bbr:BB0910 putative ATPase
Tery_0450	tktA, tktB	0.223836	0.732952	-0.51179	0.551004	0.735627	0.0715612	1274.17	1433.69	1402.09	2411.95	1475.95	1358.39	992.6	711457	713475	-	transketolase	KEGG: syn:sll1070 transketolase~TIGRFAM: transketolase~PFAM: Transketolase-like Transketolase central region
Tery_0451	fabF	0.336883	0.368495	0.0812967	0.979413	0.255587	0.556804	318.13	314.89	336.41	331.41	275.97	281.04	232.12	716384	717634	-	3-oxoacyl-[acyl-carrier-protein] synthase II	PFAM: beta-ketoacyl synthase~KEGG: ava:Ava_3646 3-oxoacyl-(acyl carrier protein) synthase
Tery_0452	acpP	-0.00713802	0.992099	-0.130073	0.960564	0.122935	0.849374	828.24	1250.94	926.05	1146.86	1035.37	900.43	1116.65	718330	718596	-	acyl carrier protein	TIGRFAM: acyl carrier protein~PFAM: phosphopantetheine-binding~KEGG: ilo:IL1339 acyl carrier protein
Tery_0453	sdhC, frdC	0.18103	0.771942	-0.154636	0.952118	0.335666	0.48057	136.58	191.21	201.74	192.58	199.01	147.93	164.19	719131	720036	+	succinate dehydrogenase subunit C	PFAM: protein of unknown function DUF224 cysteine-rich region~KEGG: ava:Ava_3648 protein of unknown function DUF224 cysteine-rich region
Tery_0454	psaC	0.510506	0.293072	0.217178	0.928851	0.293328	0.636234	2182.76	2257.29	2705.24	1419.15	2655.08	1421.32	1927.07	720211	720456	+	4Fe-4S ferredoxin iron-sulfur binding	PFAM: 4Fe-4S ferredoxin iron-sulfur binding~KEGG: syf:Synpcc7942_0535 photosystem I iron-sulfurcenter
Tery_0455	glmS	-0.280324	0.669395	-0.450509	0.74146	0.170185	0.812736	32.09	31.84	30.23	52.31	32.42	40.2	36.33	721508	723409	+	glutamine--fructose-6-phosphate transaminase	TIGRFAM: glucosamine--fructose-6-phosphate aminotransferase isomerizing~PFAM: glutamine amidotransferase class-II sugar isomerase (SIS)~KEGG: ava:Ava_3485 D-fructose-6-phosphate amidotransferase
Tery_0457		0.275225	0.546918	-0.0510447	0.984947	0.32627	0.44976	86.66	97.22	82.82	94.23	89.08	74.13	73.2	724335	725195	+	zinc finger SWIM-type	PFAM: zinc finger SWIM-type~KEGG: ana:all4155 hypothetical protein
Tery_0458		-0.716159	0.265756	-0.470609	0.835688	-0.245549	0.806587	21.12	20.77	15.57	37.8	14.38	38.88	24.52	725804	726748	-	aldo/keto reductase	PFAM: aldo/keto reductase~KEGG: ava:Ava_0644 aldo/keto reductase
Tery_0459	pucC	-1.4225	4.02607e-05	-1.62557	4.0393e-06	0.203064	0.793133	29.62	34.61	26.2	119.13	65.68	96.2	66.48	727178	728614	+	PUCC protein	PFAM: PUCC protein major facilitator superfamily MFS_1~KEGG: syn:sll1906 hypothetical protein that may be an assembly factor for photosynthetic complex
Tery_0460		-0.0580421	NA	-0.491428	0.84659	0.433386	NA	4.94	4.15	5.31	7.34	5.92	6.26	4	729656	731518	-	serine/threonine protein kinase	PFAM: protein kinase protein of unknown function DUF323~SMART: Tyrosine protein kinase Serine/threonine protein kinase~KEGG: ava:Ava_5054 serine/threonine protein kinase
Tery_0461		-0.171358	NA	-0.122931	0.987398	-0.0484274	NA	3.02	0.31	2.2	2.33	1.41	2.64	1.45	731760	733625	-	serine/threonine protein kinase	PFAM: protein kinase protein of unknown function DUF323~SMART: Tyrosine protein kinase Serine/threonine protein kinase~KEGG: ava:Ava_5054 serine/threonine protein kinase
Tery_0462		-0.367836	0.702327	-0.340882	0.906144	-0.0269544	NA	10.7	6.92	8.06	11.82	9.3	14.17	8.17	733867	735744	-	serine/threonine protein kinase	PFAM: protein kinase protein of unknown function DUF323~SMART: Tyrosine protein kinase Serine/threonine protein kinase~KEGG: ava:Ava_5054 serine/threonine protein kinase
Tery_0463		-0.328768	0.634027	-0.0307396	0.993867	-0.298029	0.660591	15.08	15.08	18.14	17.91	14.66	17.46	22.7	735970	737883	-	serine/threonine protein kinase	PFAM: protein kinase protein of unknown function DUF323~SMART: Serine/threonine protein kinase~KEGG: ava:Ava_5054 serine/threonine protein kinase
Tery_0465		-0.265691	0.710455	-0.20544	0.935838	-0.060251	0.943839	36.75	22.92	25.47	34.22	30.16	36.57	31.42	738642	739301	-	Resolvase-like	PFAM: regulatory protein MerR Resolvase-like~KEGG: tko:TK0655 predicted site-specific integrase/resolvase
Tery_0466	gltS	-0.511003	0.256186	-0.52103	0.574702	0.0100275	0.98751	367.77	267.51	298.67	525.42	362.5	536.7	352.18	739494	744134	-	glutamate synthase (ferredoxin)	PFAM: glutamine amidotransferase class-II glutamate synthase alpha subunit-like ferredoxin-dependent glutamate synthase glutamate synthase~KEGG: ava:Ava_1294 glutamine amidotransferase class-II
Tery_0468		-0.220451	0.7826	0.344001	0.84659	-0.564451	0.3268	30.99	19.69	25.1	17.02	22.55	32.29	26.52	747158	747436	+	hypothetical protein	NA
Tery_0469		0.00169043	0.998734	0.20752	0.906144	-0.205829	0.713828	96.26	102.3	103.34	73.63	100.35	89.94	110.97	747702	748271	-	Group II intron maturase-specific	PFAM: Group II intron maturase-specific~KEGG: gvi:gll0177 reverse transcriptase homolog
Tery_0470		0.428287	0.516936	-0.219374	0.945985	0.647662	0.271325	143.71	138.75	218.6	124.86	262.44	113.67	134.77	748560	749348	-	RNA-directed DNA polymerase	KEGG: ava:Ava_C0033 RNA-directed DNA polymerase
Tery_0471	manA	0.147776	0.793249	-0.261592	0.835688	0.409367	0.28987	154.4	167.98	194.04	202.61	208.31	148.26	162.92	750262	750672	+	Mannose-6-phosphate isomerase	PFAM: mannose-6-phosphate isomerase type II Cupin 2 conserved barrel~KEGG: syn:slr0493 putative mannose-1-phosphate guanylyltransferase
Tery_0472		-0.026871	0.969543	0.440898	0.48714	-0.467769	0.200669	138.5	145.37	130.83	96.02	106.83	129.81	151.84	750705	751028	+	iron-sulfur cluster assembly accessory protein	TIGRFAM: iron-sulfur cluster assembly accessory protein~PFAM: HesB/YadR/YfhF~KEGG: ana:all4341 hypothetical protein
Tery_0473	rpsL	0.636925	0.0859009	-0.0244924	0.995271	0.661417	0.11738	242.16	381.19	394.13	347.35	339.67	198.67	238.3	751967	752341	+	SSU ribosomal protein S12P	TIGRFAM: ribosomal protein S12~PFAM: ribosomal protein S12/S23~KEGG: syf:Synpcc7942_0887 ribosomal protein S12
Tery_0474	rpsG	0.702805	0.0329551	-0.159279	0.952118	0.862084	0.0171915	684.8	962.97	1057.25	1071.98	932.2	498.81	610.82	752459	752929	+	SSU ribosomal protein S7P	PFAM: ribosomal protein S7~KEGG: ava:Ava_1289 30S ribosomal protein S7
Tery_0475	fusA	0.146451	0.793249	-0.0190387	0.99589	0.16549	0.743347	1403.34	1611.82	1677.31	1439.04	1714.43	1295.47	1535.12	753026	755101	+	translation elongation factor 2 (EF-2/EF-G)	TIGRFAM: translation elongation factor G small GTP-binding protein~PFAM: elongation factor G-like protein synthesis factor GTP-binding elongation factor Tu domain 2 elongation factor G domain IV~KEGG: syn:sll1098 elongation factor EF-G 2
Tery_0476	tuf	0.476085	0.161828	-0.301383	0.822404	0.777468	0.0162596	2204.7	2620.02	2600.43	3439.86	2630.27	1944.19	1621.39	755363	756592	+	translation elongation factor 1A (EF-1A/EF-Tu)	TIGRFAM: translation elongation factor Tu small GTP-binding protein~PFAM: protein synthesis factor GTP-binding elongation factor Tu-like elongation factor Tu domain 2~KEGG: syf:Synpcc7942_0884 translation elongation factor Tu
Tery_0477	rpsJ	0.503662	0.113779	-0.0403912	0.985412	0.544054	0.125236	442.91	476.87	548.6	455.56	546.29	317.94	373.25	756838	757155	+	SSU ribosomal protein S10P	PFAM: ribosomal protein S10~KEGG: ava:Ava_1286 30S ribosomal protein S10
Tery_0478	lon	-0.0918	0.899272	-0.0179585	0.997312	-0.0738415	0.909994	668.07	664.08	748.87	576.65	820.85	697.48	783	757621	758259	+	peptidase S16 lon-like	PFAM: peptidase S16 lon-like~KEGG: ava:Ava_1285 peptidase S16 lon
Tery_0479		-0.308362	0.489295	-0.175728	0.921973	-0.132634	0.815497	154.68	217.67	188.73	218.73	202.11	223.05	241.38	758513	759103	-	conserved hypothetical protein	KEGG: ana:all4333 hypothetical protein
Tery_0480	pheA2	0.212581	0.719433	0.454146	0.574702	-0.241565	0.636717	309.08	364.42	353.82	205.65	292.32	267.53	324.21	759506	760396	+	prephenate dehydratase	PFAM: prephenate dehydratase amino acid-binding ACT~KEGG: ava:Ava_1284 prephenate dehydratase
Tery_0481		0.27424	0.582636	0.440153	0.574702	-0.165913	0.771415	268.77	193.06	221.89	160.51	173.36	204.93	172.55	760873	770310	-	TPR repeat	PFAM: glycosyl transferase group 1 TPR repeat Sel1-like repeat Tetratricopeptide TPR_3 Tetratricopeptide TPR_2~SMART: RNA-processing protein HAT helix Tetratricopeptide region~KEGG: cch:Cag_0301 TPR repeat
Tery_0482	rnhB	0.374336	0.624814	0.0109927	0.998313	0.363344	0.618162	121.77	78.91	138.16	69.33	153.91	86.98	87.36	771178	771813	-	RNase HII	PFAM: ribonuclease HII/HIII~KEGG: ana:alr4332 ribonuclease HII
Tery_0483	rne	0.791734	0.00601065	-0.00189511	0.99882	0.793629	0.0209771	365.3	301.5	426.56	333.02	392.95	195.04	226.13	772170	774218	-	ribonuclease Rne/Rng family	TIGRFAM: ribonuclease Rne/Rng family~PFAM: RNA binding S1~KEGG: ana:alr4331 ribonuclease E
Tery_0484		-0.132123	0.856928	0.211359	0.906102	-0.343482	0.468994	232.56	239.51	290.24	187.38	249.75	246.77	310.58	774747	775223	-	putative transposase gene of IS605 family insertion sequence ISY052a	KEGG: syn:slr2062 putative transposase gene of IS605 family insertion sequence ISY052a
Tery_0485		-0.103828	0.88177	-0.0488763	0.985314	-0.0549517	0.931701	810.96	922.51	885.74	787.5	1009.71	846.73	1032.37	775464	778196	-	Radical SAM	PFAM: Radical SAM~SMART: Elongator protein 3/MiaB/NifB~KEGG: ana:alr4330 hypothetical protein
Tery_0486		-0.221056	0.719433	0.174437	0.936977	-0.395493	0.410856	80.9	80.14	76.96	55.89	84.57	90.27	94.81	778406	778600	+	conserved hypothetical protein	KEGG: ava:Ava_1278 hypothetical protein
Tery_0487		0.100159	0.881204	0.314925	0.789664	-0.214766	0.632174	182.1	161.21	155.75	136.33	129.39	163.09	147.85	779543	780718	+	aminotransferase	PFAM: aminotransferase class I and II~KEGG: ana:all4327 probable aminotransferase
Tery_0488		0.0313334	0.967661	-0.113697	0.962544	0.14503	0.793036	170.31	209.05	181.03	189.89	212.82	168.03	197.97	781534	783267	+	peptidase S8 and S53 subtilisin kexin sedolisin	PFAM: peptidase S8 and S53 subtilisin kexin sedolisin Hemolysin-type calcium-binding region~KEGG: ava:Ava_4060 peptidase S8 and S53 subtilisin kexin sedolisin
Tery_0489		0.286746	0.584133	0.236399	0.872669	0.0503467	0.943751	435.51	608.55	601	423.31	503.45	398	502.38	783486	784217	+	Undecaprenyl-phosphate galactosephosphotransferase	PFAM: sugar transferase~KEGG: ava:Ava_2099 sugar transferase
Tery_0490	gmd	0.169832	0.789024	-0.0522	0.985314	0.222032	0.67531	367.22	381.5	414.29	320.66	479.49	317.28	372.7	784902	785930	+	GDP-mannose 46-dehydratase	TIGRFAM: GDP-mannose 46-dehydratase~PFAM: NAD-dependent epimerase/dehydratase~KEGG: syn:sll1212 GDP-D-mannose dehydratase
Tery_0491	fcl	0.117903	0.860829	-0.184367	0.908488	0.30227	0.486947	124.24	156.91	146.59	168.75	153.91	123.55	139.67	786994	787938	+	NAD-dependent epimerase/dehydratase	PFAM: NAD-dependent epimerase/dehydratase 3-beta hydroxysteroid dehydrogenase/isomerase~KEGG: ava:Ava_2096 3-beta hydroxysteroid dehydrogenase/isomerase
Tery_0492		0.199073	0.736141	0.0179126	0.997312	0.18116	0.749731	58.14	67.38	56.44	55.89	63.71	54.36	51.76	788524	789246	+	hypothetical protein	KEGG: bfs:BF1471 hypothetical protein
Tery_0493		0.423994	0.24421	-0.162576	0.931611	0.586571	0.0988971	317.03	279.51	371.78	336.25	382.52	258.3	223.95	789431	789865	+	conserved hypothetical protein	KEGG: syn:sll0359 hypothetical protein
Tery_0494	cruP	-0.115161	0.888011	0.184456	0.931611	-0.299617	0.564418	112.17	86.3	82.09	89.21	73.85	114	89	791975	793528	+	FAD dependent oxidoreductase	PFAM: FAD dependent oxidoreductase~KEGG: ana:alr0920 hypothetical protein
Tery_0495	murF	-0.0979375	0.893629	0.207165	0.900585	-0.305103	0.508997	71.85	86.3	90.7	74.88	68.22	83.03	94.81	793660	795066	-	UDP-N-acetylmuramoyl-tripeptide--D-alanyl-D-alanine ligase	TIGRFAM: UDP-N-acetylmuramoylalanyl-D-glutamyl-26-diaminopimelate--D-alanyl-D-alanyl ligase~PFAM: cytoplasmic peptidoglycan synthetase-like cytoplasmic peptidoglycan synthetases-like Mur ligase middle region~KEGG: ana:all0036 UDP-N-acetylmuramoylalanyl-D-glutamyl-26-diaminopimelate--D-alanyl- D-alanine ligase
Tery_0496		-0.313922	0.504671	0.0149081	0.997312	-0.32883	0.485173	55.12	50.3	57.35	59.3	47.07	70.18	65.02	796283	797596	+	conserved hypothetical protein	KEGG: syn:sll1247 hypothetical protein
Tery_0497	rpsU	-0.467683	0.461769	0.244762	0.935189	-0.712445	NA	14.81	15.69	11.54	14.15	9.02	18.12	20.52	797861	798013	+	SSU ribosomal protein S21P	PFAM: ribosomal protein S21~KEGG: ava:Ava_4447 ribosomal protein S21
Tery_0499		-0.319554	0.422199	-0.0722151	0.979413	-0.247339	0.577163	118.2	102.76	105.18	105.87	121.49	140.68	130.95	798757	800184	+	small GTP-binding protein	TIGRFAM: small GTP-binding protein~PFAM: GTP-binding protein HSR1-related~KEGG: ana:all4384 hypothetical protein
Tery_0500		-0.131604	0.840646	-0.273336	0.835688	0.141732	0.806587	1667.99	2182.83	2320.27	2576.58	2370.94	2089.15	2425.46	800556	802199	-	Conserved TM helix	PFAM: Conserved TM helix~KEGG: tel:tlr0733 hypothetical protein
Tery_0501		0.198138	0.85418	0.107022	0.979413	0.091116	0.930124	16.46	20.77	19.24	18.99	15.79	10.21	21.98	802278	802730	+	conserved hypothetical protein	KEGG: ana:all0025 hypothetical protein
Tery_0502		0.339095	0.496363	0.14129	0.955998	0.197805	0.743347	54.58	69.38	65.78	64.13	49.89	46.13	53.94	803667	804314	-	hypothetical protein	KEGG: pmi:PMT9312_1807 hypothetical protein
Tery_0503		0.574691	0.111633	0.284468	0.840747	0.290224	0.571746	64.45	53.38	54.42	42.28	51.59	39.54	37.6	804736	805560	-	conserved hypothetical protein	KEGG: ava:Ava_2624 hypothetical protein
Tery_0504	mutL	-0.265963	0.648671	0.34169	0.824233	-0.607653	0.159815	69.11	56.76	63.76	39.59	60.04	76.44	75.56	806353	808116	-	DNA mismatch repair protein MutL	TIGRFAM: DNA mismatch repair protein MutL~PFAM: ATP-binding region ATPase-like DNA mismatch repair protein-like~KEGG: ana:alr3055 DNA mismatch repair protein
Tery_0505		0.496166	0.60228	0.111263	0.979413	0.384902	NA	6.58	8.46	9.34	5.55	9.87	5.6	5.99	808271	808972	+	protein of unknown function DUF124	PFAM: protein of unknown function DUF124~KEGG: hch:HCH_01585 hypothetical protein
Tery_0506		-0.126381	0.904832	0.0704087	0.985412	-0.196789	NA	13.44	12	10.08	10.57	11.84	14.17	11.81	808988	809668	+	protein of unknown function DUF124	PFAM: protein of unknown function DUF124~KEGG: hch:HCH_01584 hypothetical protein
Tery_0507		-0.279661	0.768915	0.333258	0.902207	-0.612919	0.3927	18.65	16.92	23.27	10.57	20.86	17.13	29.97	810031	810729	+	protein of unknown function DUF124	PFAM: protein of unknown function DUF124~KEGG: hch:HCH_01583 hypothetical protein
Tery_0508		0.156227	0.893059	0.217166	0.954751	-0.0609387	NA	9.87	11.23	11.18	8.24	10.43	8.24	10.9	810760	811599	+	peptidase M48 Ste24p	PFAM: peptidase M48 Ste24p~KEGG: hch:HCH_01586 putative Zn-dependent protease contains TPR repeats
Tery_0509		-0.639241	NA	0.148388	0.979413	-0.78763	NA	6.03	4.46	8.06	3.76	7.61	10.87	8.54	812023	812805	+	protein of unknown function DUF81	PFAM: protein of unknown function DUF81~KEGG: cyb:CYB_0652 hypothetical protein
Tery_0510	fabF	-0.383049	0.561551	0.0174574	0.998313	-0.400507	0.520699	86.39	161.98	151.35	111.07	151.65	141.01	207.24	812932	814077	-	beta-ketoacyl synthase	PFAM: beta-ketoacyl synthase~KEGG: ava:Ava_1238 3-oxoacyl-(acyl carrier protein) synthase
Tery_0511	ppiB	-0.21629	0.72414	-0.177239	0.932306	-0.0390514	0.961578	105.04	150.14	162.16	152.99	160.67	157.16	167.1	814085	814846	-	peptidyl-prolyl cis-trans isomerase cyclophilin type	PFAM: peptidyl-prolyl cis-trans isomerase cyclophilin type~KEGG: ava:Ava_1240 peptidyl-prolyl cis-trans isomerase cyclophilin type
Tery_0512		-0.13352	0.872554	-0.381703	0.789664	0.248183	0.67086	73.22	75.99	66.7	114.11	71.88	87.97	70.65	815307	815870	-	photosystem I assembly Ycf4	PFAM: photosystem I assembly Ycf4~KEGG: ava:Ava_1241 photosystem I assembly protein Ycf4
Tery_0513	psbC	-0.305568	0.607632	-0.320623	0.839658	0.0150544	0.98751	2842.6	4895.92	4550.38	5636.49	4546.82	4510.41	5633.56	816445	817824	+	photosystem II 44 kDa subunit reaction center protein	TIGRFAM: photosystem II 44 kDa subunit reaction center protein~PFAM: photosystem antenna protein-like~KEGG: syn:sll0851 photosystem II 44 kD reaction centre protein
Tery_0516	tmm	-0.45706	0.161569	-0.0858668	0.976185	-0.371193	0.360356	78.71	75.68	73.11	77.57	82.59	108.39	100.26	818923	820263	+	flavin-containing monooxygenase FMO	PFAM: flavin-containing monooxygenase FMO~KEGG: pub:SAR11_1296 putative flavin-containing monooxygenase
Tery_0517	cobB-cbiA	-0.287255	0.765374	-0.0444918	0.990363	-0.242763	NA	11.52	8	10.63	8.06	12.68	10.87	13.26	820641	822119	+	cobyrinate ac-diamide synthase / hydrogenobyrinic acid ac-diamide synthase (glutamine-hydrolysing)	TIGRFAM: cobyrinic acid ac-diamide synthase~PFAM: Cobyrinic acid ac-diamide synthase CobB/CobQ-like glutamine amidotransferase~KEGG: ana:alr3934 cobyrinic acid ac-diamide synthase
Tery_0518		0.775601	0.13336	-0.105061	0.979413	0.880662	0.11695	39.22	36.92	27.48	49.8	23.4	21.42	19.07	823262	823753	+	conserved hypothetical protein	KEGG: ava:Ava_0888 hypothetical protein
Tery_0519	talA, talB	0.521626	0.252695	0.220026	0.912006	0.3016	0.610605	31.81	31.69	36.1	31.89	24.52	20.76	25.25	824434	825072	+	transaldolase	PFAM: Transaldolase~KEGG: sth:STH66 transaldolase
Tery_0520		1.11261	NA	0.312042	0.960774	0.800573	NA	3.02	3.85	3.48	3.22	2.26	1.32	1.82	825705	825887	+	conserved hypothetical protein	KEGG: ava:Ava_3673 hypothetical protein
Tery_0522		1.85618	NA	0.584252	NA	1.27193	NA	0.55	0.15	1.65	0.72	0.28	0	0.36	826613	827146	-	pentapeptide repeat	PFAM: pentapeptide repeat~KEGG: mac:MA1892 hypothetical protein
Tery_0523		-0.54355	NA	-0.730648	0.835688	0.187098	NA	4.39	2	4.21	2.51	9.3	4.61	5.45	827206	828897	-	hypothetical protein	NA
Tery_0524	rpoD	-0.378674	NA	-0.338702	0.951382	-0.0399723	NA	3.29	5.23	2.57	4.66	4.79	3.95	5.63	829610	830479	+	hypothetical protein	NA
Tery_0525		-0.602765	NA	-0.688883	0.789664	0.0861182	NA	4.39	3.23	3.48	6.27	5.36	6.59	4.72	830515	831303	+	hypothetical protein	KEGG: ava:Ava_3879 hypothetical protein
Tery_0526		-0.306738	NA	0.375804	0.975466	-0.682542	NA	1.37	0.92	1.65	0.9	1.13	0.66	2.36	831588	832475	+	protein of unknown function DUF88	PFAM: protein of unknown function DUF88~KEGG: cyb:CYB_1055 hypothetical protein
Tery_0527		-0.16394	NA	-1.46889	0.392093	1.30495	NA	1.65	1.23	1.47	4.66	3.1	2.31	1.09	832685	833020	+	FdxN element excision controlling factor protein	KEGG: ava:Ava_3313 FdxN element excision controlling factor protein
Tery_0528		-0.893092	NA	-0.219027	0.979413	-0.674066	NA	1.92	3.08	2.02	3.4	1.97	3.62	5.09	833050	833985	+	conserved hypothetical protein	TIGRFAM: conserved hypothetical protein~KEGG: wol:WD0627 hypothetical protein
Tery_0529		-0.435003	0.626467	0.279659	0.940514	-0.714662	NA	23.59	10.46	10.99	13.61	10.43	24.38	15.98	834224	838024	+	Tetratricopeptide TPR_2	PFAM: TPR repeat Tetratricopeptide TPR_3 Tetratricopeptide TPR_2~SMART: Tetratricopeptide region~KEGG: gga:416913 similar to TPR repeat containing protein KIAA1043
Tery_0530		0.64048	0.330856	0.500277	0.824233	0.140202	NA	10.7	10.77	11.73	7.7	7.89	8.57	5.99	838332	839417	+	conserved hypothetical protein conserved	KEGG: lma:LmjF30.2990 hypothetical protein conserved
Tery_0531	dcm	-0.401699	0.493521	0.272376	0.902003	-0.674076	0.188159	24.41	17.69	22.17	15.59	19.73	24.71	31.24	840599	841864	+	DNA-cytosine methyltransferase	KEGG: ana:alr2276 site-specific DNA-methyltransferase~TIGRFAM: DNA-cytosine methyltransferase~PFAM: C-5 cytosine-specific DNA methylase
Tery_0532		-0.306203	0.507785	0.509907	0.431539	-0.81611	0.0175946	66.09	67.38	54.05	43.35	43.97	78.74	76.1	842842	843702	-	hypothetical protein	KEGG: gvi:gll0541 hypothetical protein
Tery_0533		-0.176916	0.789024	-0.138867	0.955998	-0.0380491	0.964196	89.41	108.91	124.6	132.92	102.89	110.37	133.31	844596	845066	-	FHA domain containing protein	PFAM: Forkhead-associated~KEGG: tel:tll1487 hypothetical protein
Tery_0534		-0.146912	0.810702	0.129628	0.955998	-0.27654	0.551525	340.07	344.42	341.36	288.6	333.47	314.97	442.45	845869	846687	-	FHA domain containing protein	PFAM: Forkhead-associated~KEGG: ava:Ava_4216 FHA domain containing protein
Tery_0535	pgl, devB	0.131419	0.899272	0.204029	0.952118	-0.0726095	0.940613	509.56	392.57	507	240.77	570.25	384.49	473.87	847091	847798	-	6-phosphogluconolactonase	TIGRFAM: 6-phosphogluconolactonase~PFAM: glucosamine/galactosamine-6-phosphate isomerase~KEGG: syn:sll1479 6-phosphogluconolactonase
Tery_0536		0.237009	0.598927	0.243707	0.838853	-0.00669803	0.988834	167.29	150.44	143.1	129.88	127.98	131.79	129.14	849080	850216	+	hypothetical protein	KEGG: ddi:DDB0229968 PAK sub-family kinase
Tery_0537		0.0986172	0.904832	0.121153	0.972025	-0.0225362	0.980523	34.28	30	32.43	26.69	32.42	28.33	31.6	850299	852104	-	hypothetical protein	NA
Tery_0538	lptG	-0.180593	0.771086	0.207934	0.906476	-0.388527	0.402641	55.4	51.07	43.61	42.1	43.97	55.68	57.58	852585	853763	-	permease YjgP/YjgQ	PFAM: permease YjgP/YjgQ~KEGG: ana:alr4069 hypothetical protein
Tery_0542		-0.308153	0.737111	0.00570544	0.99882	-0.313858	0.716937	18.37	12.15	18.69	10.57	22.27	20.1	20.34	855613	855783	-	putative transposase	KEGG: gvi:gll0277 putative transposase
Tery_0543	clpB	-0.0597661	0.942546	-0.127764	0.963867	0.0679983	0.927078	60.61	41.38	48.37	55.35	52.99	56.34	48.13	855972	858584	-	ATPase AAA-2	PFAM: AAA ATPase central region Clp N terminal ATPase associated with various cellular activities AAA_5 ATPase AAA-2~SMART: ATPase~KEGG: ava:Ava_2335 ATPase
Tery_0544		-0.0967898	0.903335	0.228624	0.89637	-0.325413	0.52042	152.76	112.91	109.57	89.75	122.62	130.14	137.13	858851	860560	-	periplasmic sensor signal transduction histidine kinase	PFAM: ATP-binding region ATPase-like histidine kinase HAMP region histidine kinase A-like~KEGG: ana:all4496 two-component system sensory histidine kinase
Tery_0545		-0.189653	0.730186	-0.121066	0.956081	-0.0685863	0.912769	93.52	86.61	81.54	99.78	88.51	106.09	93.36	861724	862257	-	hypothetical protein	KEGG: ana:alr0761 unknown protein
Tery_0546	polA	-0.111693	0.907489	-0.152966	0.965623	0.0412726	0.967403	115.46	90.45	74.58	128.8	77.24	123.88	78.83	862472	865609	-	DNA polymerase I	KEGG: ava:Ava_0581 DNA polymerase I~TIGRFAM: DNA polymerase I~PFAM: DNA-directed DNA polymerase 5'-3' exonuclease 3'-5' exonuclease~SMART: Helix-hairpin-helix motif class 2
Tery_0550		1.14979	NA	0.4073	NA	0.742494	NA	2.19	0.15	0.18	0.36	0.85	0.33	0.36	867047	867376	+	conserved hypothetical protein	TIGRFAM: conserved hypothetical protein~KEGG: wol:WD0627 hypothetical protein
Tery_0551		-0.750743	NA	0.580298	NA	-1.33104	NA	0.27	0.62	0.73	0	0.85	1.65	0.36	867470	867970	+	hypothetical protein	KEGG: ana:all2115 hypothetical protein
Tery_0552		-2.46254	NA	-2.05083	NA	-0.411704	NA	0	0.15	0.37	0.72	0.85	1.65	0.54	868419	868709	-	hypothetical protein	NA
Tery_0554		-0.57455	0.26889	0.0586665	0.985412	-0.633216	0.258736	17.55	13.08	14.11	16.12	11.84	23.39	20.89	870049	871497	+	membrane bound O-acyl transferase MBOAT	PFAM: membrane bound O-acyl transferase MBOAT~KEGG: ana:alr4864 alginate o-acetyltransferase
Tery_0555		-0.151413	0.815326	0.121944	0.962544	-0.273356	0.577735	66.09	65.68	71.28	71.12	52.15	74.46	76.1	871952	873634	-	Tetratricopeptide region	SMART: Tetratricopeptide region~KEGG: noc:Noc_1851 TPR repeat protein
Tery_0556	sseA	-0.345006	0.577189	-0.190627	0.947858	-0.154379	0.834895	47.45	52.61	43.06	69.15	38.62	65.23	56.49	874239	875069	-	3-mercaptopyruvate sulfurtransferase	PFAM: Rhodanese-like~KEGG: ava:Ava_1779 rhodanese-like
Tery_0557		0.222499	0.83146	0.110272	0.979413	0.112227	NA	11.52	13.84	15.03	11.29	13.81	7.91	14.71	875083	875631	-	hypothetical protein	KEGG: ava:Ava_0818 hypothetical protein
Tery_0558		-0.307382	0.737437	-0.340715	0.889428	0.0333334	0.979405	23.31	15.23	12.28	26.87	14.94	23.06	18.71	875936	877123	-	hypothetical protein	KEGG: ava:Ava_3787 hypothetical protein
Tery_0559		-0.227833	0.734747	0.268931	0.858396	-0.496763	0.317639	122.86	111.37	130.64	73.99	127.41	133.1	151.84	877194	878096	+	protein of unknown function DUF752	PFAM: protein of unknown function DUF752~KEGG: ana:alr3919 hypothetical protein
Tery_0560	glmU	-0.0653445	0.9355	-0.254851	0.847449	0.189506	0.740251	52.38	46.92	47.64	62.52	53.28	47.44	54.67	878411	879826	+	UDP-N-acetylglucosamine pyrophosphorylase / glucosamine-1-phosphate N-acetyltransferase	TIGRFAM: UDP-N-acetylglucosamine pyrophosphorylase~PFAM: transferase hexapeptide repeat Nucleotidyl transferase~KEGG: ana:alr3921 glucosamine-1-phosphate N-acetyltransferase / UDP-N-acetylglucosamine pyrophosphorylase
Tery_0561		-0.0977381	0.928501	-0.364231	0.844401	0.266493	0.722034	20.02	12.61	19.24	23.47	20.3	20.1	16.89	880082	881080	+	Alcohol dehydrogenase zinc-binding	PFAM: Alcohol dehydrogenase zinc-binding Alcohol dehydrogenase GroES-like~KEGG: mlo:mll3915 alcohol dehydrogenase (NADPH quinone oxidoreductase)
Tery_0562		-0.455431	0.470408	-0.52233	0.747542	0.0668988	0.943839	17.55	10.77	13.38	18.45	20.86	21.09	16.89	881101	882081	+	Alcohol dehydrogenase zinc-binding	PFAM: Alcohol dehydrogenase zinc-binding Alcohol dehydrogenase GroES-like~KEGG: lpl:lp_0111 oxidoreductase
Tery_0563		0.0675056	NA	-0.074476	0.989908	0.141982	NA	1.92	2.46	3.3	2.87	2.54	2.64	2.36	882334	882663	+	conserved hypothetical protein	KEGG: ana:alr4912 hypothetical protein
Tery_0564		-0.205002	0.737437	-0.358308	0.789664	0.153306	0.808409	203.49	198.59	186.9	301.14	199.01	250.72	203.06	882852	883628	-	hypothetical protein	NA
Tery_0565		-0.0367521	NA	-0.0774963	0.985412	0.0407442	NA	7.95	5.38	6.96	6.27	7.89	6.59	7.08	884921	886705	+	Na+/solute symporter	PFAM: Na+/solute symporter~KEGG: bth:BT3029 Na+/glucose symporter
Tery_0567		-0.0202511	0.982285	-0.399611	0.824233	0.379359	0.540289	20.02	30.92	25.84	38.34	29.03	30.31	22.52	887761	889149	+	Tetratricopeptide TPR_2	PFAM: TPR repeat Tetratricopeptide TPR_2~SMART: Tetratricopeptide region~KEGG: ava:Ava_B0009 serine/threonine protein kinase with TPR repeats
Tery_0568		0.425547	0.347953	-0.577734	0.320683	1.00328	0.00574454	41.96	36	42.69	52.49	67.09	30.31	29.61	889556	890587	+	hypothetical protein	KEGG: ana:alr7233 unknown protein
Tery_0570		-0.672414	0.152635	-0.0194515	0.997312	-0.652963	0.221035	196.36	106.91	114.52	146.72	133.33	271.48	172.73	891343	901950	+	filamentous haemagglutinin family outer membrane protein	TIGRFAM: filamentous haemagglutinin family outer membrane protein~PFAM: Proprotein convertase P Haemagluttinin filamentous haemagglutinin-like~KEGG: tel:tlr1645 hypothetical protein
Tery_0572		-0.856567	0.177795	0.183399	0.972025	-1.03997	0.120028	50.46	20.15	24.19	31.89	22.83	77.42	36.87	902632	912891	+	filamentous haemagglutinin family outer membrane protein	TIGRFAM: filamentous haemagglutinin family outer membrane protein~PFAM: Proprotein convertase P Haemagluttinin filamentous haemagglutinin-like~KEGG: syn:slr1753 hypothetical protein
Tery_0573		-0.611703	0.386072	0.272185	0.937465	-0.883888	0.18077	202.67	86.76	97.3	115.9	95.84	273.79	120.6	913780	923676	+	filamentous haemagglutinin family outer membrane protein	TIGRFAM: filamentous haemagglutinin family outer membrane protein~PFAM: Proprotein convertase P Haemagluttinin~KEGG: tel:tlr1645 hypothetical protein
Tery_0574		-0.168696	NA	0.303614	0.952118	-0.47231	NA	7.68	4.46	4.21	4.12	4.51	7.58	4.72	924892	925005	-	hypothetical protein	NA
Tery_0575		-0.0697117	0.943486	-0.47243	0.765934	0.402719	0.50665	31.54	32.61	28.95	53.56	31.57	38.55	27.24	925476	926078	+	conserved hypothetical protein	KEGG: gvi:gll1515 hypothetical protein
Tery_0576		-0.238325	0.653265	-0.0607517	0.979413	-0.177573	0.750409	52.11	48.3	45.62	53.03	47.64	58.65	56.3	926399	927370	-	Rieske (2Fe-2S) region	PFAM: Rieske [2Fe-2S] region~KEGG: dre:436885 zgc:92275 Pfam: Rieske
Tery_0577	hisS	0.400504	0.375808	0.0887407	0.979413	0.311763	0.551525	42.78	38.92	39.76	34.22	41.72	30.64	30.7	927461	929014	+	ATP phosphoribosyltransferase regulatory subunit	KEGG: mth:MTH244 histidyl-tRNA synthetase~TIGRFAM: histidyl-tRNA synthetase~PFAM: tRNA synthetase class II (G H P and S) Anticodon-binding
Tery_0578	hisG	-0.0199622	0.979715	0.112336	0.964247	-0.132298	0.816234	76.52	85.99	73.48	78.11	66.53	76.11	83.55	929569	930585	+	ATP phosphoribosyltransferase regulatory subunit / ATP phosphoribosyltransferase (homohexameric)	PFAM: ATP phosphoribosyltransferase~KEGG: ath:At1g09795 ATP phosphoribosyl transferase 2 (ATP-PRT2)
Tery_0579		-0.141202	0.892447	-0.310681	0.877666	0.169479	0.840578	16.18	20	15.39	26.33	15.79	20.1	18.16	930908	931135	+	4Fe-4S ferredoxin iron-sulfur binding	PFAM: 4Fe-4S ferredoxin iron-sulfur binding~KEGG: ava:Ava_0986 4Fe-4S ferredoxin iron-sulfur binding
Tery_0580		0.667392	0.063503	0.551303	0.435923	0.116089	0.867408	470.89	719.77	511.03	338.4	432.41	321.89	393.59	931529	932113	-	pentapeptide repeat	PFAM: pentapeptide repeat~KEGG: ava:Ava_0290 pentapeptide repeat
Tery_0581	trpB	0.16823	0.769469	-0.195264	0.903187	0.363494	0.3927	226.8	217.36	272.83	296.66	247.5	226.67	199.79	932940	934169	+	tryptophan synthase beta chain	TIGRFAM: tryptophan synthase beta subunit~PFAM: Pyridoxal-5'-phosphate-dependent enzyme beta subunit~KEGG: ava:Ava_1911 tryptophan synthase subunit beta
Tery_0582		0.308055	0.510454	0.347093	0.789664	-0.0390378	0.960893	88.58	73.99	78.42	56.43	69.34	61.94	67.57	934521	935816	+	beta-lactamase	PFAM: beta-lactamase~KEGG: reu:Reut_B3853 beta-lactamase
Tery_0584	clpX	-0.156479	0.764585	-0.0379023	0.985412	-0.118577	0.815497	676.85	723.15	697.93	642.22	786.46	744.93	816.24	936923	938272	-	ATP-dependent Clp protease ATP-binding subunit ClpX	KEGG: ana:alr3684 ATP-dependent Clp protease regulatory subunit~TIGRFAM: ATP-dependent Clp protease ATP-binding subunit ClpX~PFAM: AAA ATPase central region zinc finger C4-type ATPase AAA-2~SMART: ATPase
Tery_0585	clpP	-0.0865261	0.892751	0.116982	0.955998	-0.203508	0.637333	822.75	780.07	833.34	666.4	823.39	845.08	881.8	938282	938977	-	ATP-dependent Clp protease proteolytic subunit ClpP	KEGG: ava:Ava_3604 peptidase S14 ClpP~TIGRFAM: ATP-dependent Clp protease proteolytic subunit ClpP~PFAM: peptidase S14 ClpP
Tery_0586	tig	0.225538	0.764585	-0.231987	0.914804	0.457525	0.418904	372.71	290.74	246.63	414.17	294.01	324.85	195.43	940019	941476	-	trigger factor	TIGRFAM: trigger factor~PFAM: peptidylprolyl isomerase FKBP-type trigger factor-like~KEGG: ana:alr3681 trigger factor
Tery_0587	asd	-0.020566	0.977359	0.118759	0.955998	-0.139325	0.783028	234.76	231.05	253.04	218.37	220.72	225.36	261	943156	944193	+	aspartate semialdehyde dehydrogenase	KEGG: ava:Ava_3606 aspartate-semialdehyde dehydrogenase~TIGRFAM: aspartate-semialdehyde dehydrogenase~PFAM: Semialdehyde dehydrogenase NAD - binding Semialdehyde dehydrogenase dimerisation region
Tery_0588	dapA	-0.0111294	0.985536	-0.0969682	0.972025	0.0858388	0.876943	168.12	156.14	163.44	161.41	184.64	167.04	161.1	944659	945549	+	dihydrodipicolinate synthase	TIGRFAM: dihydrodipicolinate synthase~PFAM: dihydrodipicolinate synthetase~KEGG: ana:all3679 dihydrodipicolinate synthase
Tery_0589	rnj	0.591577	0.0495441	-0.059057	0.979413	0.650634	0.0550605	454.43	425.64	501.87	529.9	424.52	338.69	274.26	945800	947590	+	conserved hypothetical protein	TIGRFAM: conserved hypothetical protein~PFAM: beta-lactamase-like RNA-metabolising metallo-beta-lactamase~KEGG: ava:Ava_3608 hypothetical protein
Tery_0590		0.346768	0.776124	0.128867	0.979413	0.217901	NA	12.62	5.69	13.19	6.27	12.97	6.92	9.26	947925	949313	-	hypothetical protein	KEGG: gvi:glr1965 WD-repeat protein
Tery_0591		0.487247	NA	0.395137	0.943972	0.0921093	NA	2.19	4.15	4.58	3.05	2.54	3.29	2.18	949911	952352	+	FG-GAP	PFAM: Hemolysin-type calcium-binding region FG-GAP~KEGG: ava:Ava_0582 integrins alpha chain
Tery_0592		-0.294722	NA	0.291752	0.952118	-0.586474	NA	6.86	4.92	6.05	4.3	5.36	6.26	7.99	952466	953506	-	peptidase S51 dipeptidase E	KEGG: ava:Ava_0438 peptidase S51 dipeptidase E
Tery_0593		-1.05113	0.0285213	-1.20264	0.025767	0.151503	0.876943	33.18	23.84	22.17	82.58	37.21	68.2	41.41	954378	954875	+	hypothetical protein	NA
Tery_0594		0.185001	NA	0.689533	0.789664	-0.504532	NA	5.49	8	10.63	3.05	7.33	7.25	7.08	955170	955334	-	hypothetical protein	NA
Tery_0595		0.193569	0.735207	0.047192	0.985412	0.146377	0.806587	94.89	108.3	116.72	91.54	114.45	92.91	94.08	955607	957274	-	conserved hypothetical protein	KEGG: ava:Ava_0514 hypothetical protein
Tery_0596		0.0960646	0.899272	0.222	0.889428	-0.125936	0.838672	115.73	95.68	90.88	87.78	83.72	81.38	106.43	958283	958738	-	GatB/Yqey	PFAM: GatB/Yqey~KEGG: cte:CT0607 hypothetical protein
Tery_0597	prsA	0.457666	0.166199	-0.0298202	0.987398	0.487487	0.177567	289.06	324.73	357.85	298.45	359.97	228.32	244.11	959820	960812	+	ribose-phosphate pyrophosphokinase	KEGG: syf:Synpcc7942_2113 ribose-phosphate pyrophosphokinase~TIGRFAM: ribose-phosphate pyrophosphokinase~PFAM: phosphoribosyltransferase
Tery_0598		0.38194	0.293303	0.172336	0.913025	0.209604	0.657072	146.72	124.91	130.64	110.71	126	98.84	106.8	961521	963302	+	protein of unknown function DUF262	PFAM: protein of unknown function DUF262~KEGG: ana:all4179 unknown protein
Tery_0599		-0.705843	0.049291	-0.104705	0.976185	-0.601137	0.173548	621.45	433.18	395.6	542.26	491.04	919.21	659.85	963524	966562	+	Na-Ca exchanger/integrin-beta4	PFAM: Na-Ca exchanger/integrin-beta4 peptidase-like FG-GAP~KEGG: ava:Ava_0582 integrins alpha chain
Tery_0600		-0.849251	0.00144151	-0.904142	0.00201155	0.0548907	0.932938	2110.9	1990.85	2025.08	4393.97	3211.24	4133.5	3237.34	966890	968791	+	hypothetical protein	KEGG: lma:LmjF27.0240 kinetoplast-associated protein-like protein
Tery_0601		-0.454815	0.343615	0.181049	0.951382	-0.635864	0.170115	193.35	115.68	116.17	133.46	114.45	208.22	180.18	969256	972612	+	Na-Ca exchanger/integrin-beta4	PFAM: Na-Ca exchanger/integrin-beta4 peptidase-like FG-GAP~KEGG: ava:Ava_0582 integrins alpha chain
Tery_0602	hemH	0.541021	0.109585	-0.0021449	0.99882	0.543166	0.159866	245.18	253.66	265.32	210.13	297.95	188.78	162.38	973082	974287	-	ferrochelatase	PFAM: ferrochelatase~KEGG: ava:Ava_2754 ferrochelatase
Tery_0603		-0.663265	NA	-0.274426	0.972025	-0.388839	NA	6.03	2.62	1.28	3.94	3.66	5.6	4.54	975384	975956	+	conserved hypothetical protein	KEGG: ava:Ava_2755 hypothetical protein
Tery_0604		0.327967	0.655599	-0.110438	0.979413	0.438405	0.486947	17.83	16.61	18.32	22.39	14.94	14.5	13.62	976490	977383	+	alpha/beta hydrolase fold	PFAM: alpha/beta hydrolase fold~KEGG: ana:alr3685 similar to esterase
Tery_0605		-0.215945	0.763518	0.0586633	0.985412	-0.274608	0.649909	43.06	43.23	38.3	31.35	48.48	54.36	42.68	979363	979587	+	hypothetical protein	KEGG: ava:Ava_B0242 transposase
Tery_0606		-0.104392	0.902881	0.204312	0.927783	-0.308703	0.581277	32.36	35.53	35.91	25.08	35.24	34.59	39.78	980268	980867	+	conserved hypothetical protein	KEGG: ana:alr0963 unknown protein
Tery_0607		-0.170289	0.793249	-0.0687369	0.979413	-0.101552	0.879519	130.82	102.76	92.72	124.14	102.04	133.76	111.34	981336	984209	-	Tetratricopeptide TPR_2	PFAM: TPR repeat Tetratricopeptide TPR_2~SMART: Tetratricopeptide region~KEGG: ana:all1820 hypothetical protein
Tery_0608	pixG	0.331032	0.512392	0.167305	0.946985	0.163727	0.803276	51.28	65.99	61.2	59.65	45.67	49.42	45.77	984446	985642	+	response regulator receiver protein	PFAM: response regulator receiver~KEGG: ava:Ava_3775 response regulator receiver domain protein (CheY)
Tery_0609	ispD	-0.400634	0.331079	0.111978	0.972025	-0.512613	0.217174	50.46	39.84	43.24	41.02	40.59	58.97	58.3	986538	987218	-	2-C-methyl-D-erythritol 4-phosphate cytidylyltransferase	TIGRFAM: 2-C-methyl-D-erythritol 4-phosphate cytidylyltransferase~PFAM: 4-diphosphocytidyl-2C-methyl-D-erythritol synthase~KEGG: ana:all5167 4-diphosphocytidyl-2C-methyl-D-erythritol synthase
Tery_0610		0.355382	0.392874	-0.0625383	0.979413	0.41792	0.3268	121.77	123.99	142.92	149.94	118.96	110.04	93.36	988174	989139	+	glycosyl transferase family 9	PFAM: glycosyl transferase family 9~KEGG: ava:Ava_2415 glycosyl transferase family 9
Tery_0611		0.206404	0.779288	-0.0685033	0.98249	0.274907	0.651844	26.05	22.61	24.55	27.95	22.55	20.76	21.43	989491	989970	-	conserved hypothetical protein	KEGG: ana:all5169 hypothetical protein
Tery_0612		-0.0287207	0.969142	0.015317	0.997312	-0.0440377	0.943953	340.62	303.2	289.14	328.9	282.73	347.92	287.88	990764	992905	+	hypothetical protein	KEGG: ava:Ava_4199 hypothetical protein
Tery_0613		0.2031	0.750115	-0.177464	0.932306	0.380564	0.434536	39.22	41.23	50.76	48.73	49.89	37.89	38.32	993008	994957	+	response regulator receiver protein	PFAM: response regulator receiver~KEGG: ana:alr0960 two-component response regulator
Tery_0614		0.29076	0.68468	0.213573	0.935189	0.077187	0.931281	29.89	23.38	28.77	18.99	28.19	19.77	24.52	995266	996087	+	conserved hypothetical protein	KEGG: ava:Ava_0827 hypothetical protein
Tery_0615		0.0912179	0.899132	0.346639	0.765934	-0.255422	0.577667	114.36	99.37	100.41	78.64	85.13	90.27	105.89	997127	998314	+	response regulator receiver sensor signal transduction histidine kinase	PFAM: response regulator receiveR ATP-binding region ATPase-like histidine kinase A-like~KEGG: ana:all4496 two-component system sensory histidine kinase
Tery_0618	recJ	-0.0656533	0.928229	0.295787	0.82104	-0.361441	0.386042	110.25	105.53	103.71	81.15	91.61	102.79	119.87	1002049	1004481	+	exonuclease RecJ	TIGRFAM: single-stranded-DNA-specific exonuclease RecJ~PFAM: phosphoesterase RecJ-like phosphoesterase DHHA1~KEGG: ana:all1989 single-strand-DNA-specific exonuclease
Tery_0619		-0.0632601	0.936835	0.177757	0.931611	-0.241017	0.64819	146.72	107.37	118.37	94.59	123.75	124.54	134.59	1004527	1006728	+	protein serine/threonine phosphatase	PFAM: protein phosphatase 2C-like~KEGG: ava:Ava_0354 protein serine/threonine phosphatase
Tery_0621		-0.326776	0.446887	0.178478	0.918677	-0.505254	0.189787	225.71	220.59	234.35	166.24	233.12	265.55	304.05	1009357	1010580	+	serine/threonine protein kinase with FHA domain	PFAM: Forkhead-associated protein kinase~SMART: Tyrosine protein kinase Serine/threonine protein kinase~KEGG: ava:Ava_0353 serine/threonine protein kinase with FHA domain modulation
Tery_0622		0.49645	0.13094	0.153922	0.936977	0.342528	0.425965	396.02	415.8	498.57	366.16	415.22	278.07	341.64	1011270	1011488	-	conserved hypothetical protein	KEGG: ana:asl0550 unknown protein
Tery_0623		0.0862384	0.9355	0.487286	0.789664	-0.401048	0.543511	25.78	23.38	24.37	13.97	21.14	28.66	18.16	1012706	1013788	-	secretion protein HlyD	PFAM: secretion protein HlyD~KEGG: syf:Synpcc7942_1132 hypothetical protein
Tery_0624		-1.06709	0.0760954	0.961283	0.426895	-2.02837	0.000733803	42.23	13.54	17.04	9.49	15.22	41.84	58.48	1017941	1018180	+	hypothetical protein	NA
Tery_0625		-0.516198	0.556211	0.159096	0.979413	-0.675295	NA	11.79	9.69	6.6	5.37	11.56	15.81	11.08	1018348	1020558	+	bacteriocin-processing peptidase. Cysteine peptidase. MEROPS family C39	PFAM: ABC transporter transmembrane region ABC transporter related peptidase C39 bacteriocin processing~SMART: ATPase~KEGG: ana:alr5147 putative multidrug resistance protein
Tery_0626		-0.341687	0.60228	-0.245628	0.910747	-0.0960594	0.910542	83.92	71.07	54.97	102.29	62.01	103.78	74.1	1020821	1027000	+	Tetratricopeptide TPR_2	PFAM: TPR repeat Tetratricopeptide TPR_2~SMART: RNA-processing protein HAT helix Tetratricopeptide region~KEGG: mba:Mbar_A3643 TPR-domain containing protein
Tery_0627	resB, ccs1	-0.779091	0.0118715	-0.411935	0.716414	-0.367156	0.441903	41.69	39.38	31.88	51.41	47.92	68.2	61.21	1027704	1029122	-	ResB-like	PFAM: ResB-like~KEGG: ana:alr3123 c-type cytochrome biogenesis protein Ccs1
Tery_0628	ccdA	-0.38506	0.42332	-0.00726599	0.998361	-0.377794	0.463743	112.99	95.68	83.92	113.93	80.34	143.98	111.34	1029386	1030117	-	cytochrome c biogenesis protein transmembrane region	PFAM: cytochrome c biogenesis protein transmembrane region~KEGG: ava:Ava_3823 cytochrome c biogenesis protein transmembrane region
Tery_0629		0.159276	0.810292	-0.221719	0.889428	0.380995	0.420119	59.51	73.53	73.66	77.21	83.16	53.7	69.56	1030632	1030886	+	hypothetical protein	KEGG: lic:LIC11192 ChpI
Tery_0630	mazF, ndoA, chpA	-0.178301	0.772738	-0.10011	0.972126	-0.0781913	0.909994	246.55	271.51	236	239.87	296.54	236.23	332.74	1030880	1031239	+	transcriptional modulator of MazE/toxin MazF	PFAM: PemK-like protein~KEGG: lil:LA2843 chpK
Tery_0631		0.0471504	0.951643	0.144456	0.95237	-0.097306	0.882	202.4	179.06	134.68	160.69	148.55	165.72	167.46	1031502	1032680	-	Glycosyltransferase-like	KEGG: pho:PH1844 hypothetical protein
Tery_0632		0.672228	0.177839	0.152256	0.970453	0.519972	0.399604	30.44	49.23	45.44	43.17	31.57	20.1	31.97	1033514	1033714	-	transposase	KEGG: ana:alr1858 transposase
Tery_0633		0.0819946	0.921178	-0.078083	0.979413	0.160078	0.809281	138.22	126.91	125.15	163.2	109.37	142.33	104.44	1034058	1035113	+	cytochrome c assembly protein	PFAM: cytochrome c assembly protein~KEGG: ava:Ava_0513 cytochrome c assembly protein
Tery_0635		0.381943	0.573596	-0.0815407	0.979413	0.463483	0.458251	20.29	22.15	17.59	20.78	21.42	11.86	18.34	1035817	1036140	+	hypothetical protein	NA
Tery_0636		-0.267344	0.59801	-0.0876386	0.979413	-0.179705	0.743425	45.53	47.23	46.72	47.47	51.02	58.65	53.76	1036276	1038555	+	conserved hypothetical protein	KEGG: ava:Ava_B0313 hypothetical protein
Tery_0637		-0.286742	0.586916	-0.135452	0.956081	-0.15129	0.809815	80.36	63.38	58.82	78.64	68.22	87.97	76.83	1039586	1040161	+	Rhomboid-like protein	PFAM: Rhomboid-like protein~KEGG: gvi:glr0081 hypothetical protein
Tery_0638		0.245357	0.729963	0.298783	0.848669	-0.0534259	0.953029	21.67	26.92	26.02	21.14	19.17	20.1	21.98	1041012	1041449	+	conserved hypothetical protein	KEGG: ana:alr4309 hypothetical protein
Tery_0639		0.164765	NA	-0.227309	0.979413	0.392074	NA	1.92	0.77	2.57	1.79	2.26	1.65	1.45	1041863	1042810	-	WD-repeat protein	KEGG: gvi:glr1965 WD-repeat protein
Tery_0640		0.300255	NA	0.58481	0.947474	-0.284555	NA	2.19	0.92	1.65	0.72	1.41	0.99	1.45	1042907	1043191	+	hypothetical protein	NA
Tery_0641	rnz	-0.0966398	0.895687	-0.0116738	0.998313	-0.0849661	0.89689	107.78	114.6	97.85	107.31	106.83	97.85	130.05	1044189	1045154	-	RNAse Z	KEGG: ana:alr5152 ribonuclease Z~TIGRFAM: ribonuclease Z~PFAM: beta-lactamase-like
Tery_0642	spoIID	-0.171411	0.782245	-0.158932	0.943972	-0.0124796	0.98751	54.03	49.99	57.35	60.19	59.2	67.54	54.31	1047480	1048646	+	SpoIID/LytB domain	TIGRFAM: SpoIID/LytB domain~PFAM: Stage II sporulation D~KEGG: ava:Ava_4218 sporulation protein SpoIID-like
Tery_0643		-0.0150706	0.982285	0.063605	0.979413	-0.0786756	0.903405	76.52	83.38	71.64	76.13	70.75	80.39	76.1	1049819	1051168	-	conserved hypothetical protein	KEGG: ava:Ava_4219 hypothetical protein
Tery_0644	recN	0.0917205	0.909414	0.0213792	0.997312	0.0703413	0.925786	29.89	27.07	30.97	28.13	29.32	28.66	26.52	1051875	1053653	+	DNA repair protein RecN	TIGRFAM: DNA repair protein RecN~PFAM: SMC protein-like~KEGG: ava:Ava_2236 DNA repair protein RecN
Tery_0646		0.102707	NA	0.65195	0.84757	-0.549244	NA	3.29	3.23	3.3	2.15	1.97	3.95	2.36	1054463	1054726	+	hypothetical protein	NA
Tery_0647		0.247076	0.598927	-0.259429	0.835688	0.506506	0.154545	126.7	151.06	142.55	175.74	158.14	124.87	112.25	1055790	1058525	+	adenylate/guanylate cyclase	PFAM: adenylyl cyclase class-3/4/guanylyl cyclase GAF~SMART: PAS~KEGG: ana:all1904 adenylate cyclase
Tery_0648		0.272794	0.678876	-0.225313	0.909055	0.498106	0.341352	23.59	24.61	27.85	29.74	29.32	18.45	23.25	1058584	1058949	+	hypothetical protein	NA
Tery_0650		-0.206074	0.862647	-0.129707	0.979413	-0.0763673	NA	11.52	6.92	7.7	8.6	10.15	8.24	11.26	1060928	1062169	-	conserved hypothetical protein	KEGG: ava:Ava_2694 hypothetical protein
Tery_0651		-0.307113	0.548394	0.283366	0.84448	-0.590479	0.148952	85.84	79.68	84.47	54.46	82.31	104.77	101.71	1063223	1063879	-	translation factor SUA5	TIGRFAM: Sua5/YciO/YrdC/YwlC family protein~PFAM: SUA5/yciO/yrdC-like~KEGG: ava:Ava_2693 SUA5/YciO/YrdC/YwlC
Tery_0652	larC	-0.314707	0.638936	0.115271	0.979413	-0.429978	0.472064	24.68	20.77	25.65	19.17	24.52	35.58	23.97	1064179	1065519	+	protein of unknown function DUF111	PFAM: protein of unknown function DUF111~KEGG: ava:Ava_2692 hypothetical protein
Tery_0653		1.07897	0.0192251	0.973702	0.110485	0.10527	NA	25.23	20.61	16.86	8.42	12.97	8.57	10.9	1066433	1066786	+	hypothetical protein	NA
Tery_0654		-0.847922	NA	-0.097801	0.985412	-0.750121	NA	3.02	2.92	4.76	3.94	3.66	6.59	6.36	1067190	1067384	-	conserved hypothetical protein	KEGG: ava:Ava_1924 hypothetical protein
Tery_0655		0.122465	0.881204	0.0998456	0.977619	0.0226196	0.979405	91.05	129.99	108.84	90.47	114.45	90.6	111.7	1068070	1068591	-	conserved hypothetical protein	KEGG: ana:alr1607 unknown protein
Tery_0656		0.285747	0.772101	0.094889	0.979559	0.190858	NA	9.87	10.46	9.71	9.14	9.58	6.26	9.81	1069580	1069819	+	conserved hypothetical protein	KEGG: ana:asr2387 hypothetical protein
Tery_0657		-0.719089	0.0789778	0.0810137	0.979413	-0.800103	0.0789198	179.09	103.22	110.31	126.47	118.96	253.03	178	1070417	1073758	+	Na-Ca exchanger/integrin-beta4	PFAM: Na-Ca exchanger/integrin-beta4 peptidase-like FG-GAP~SMART: Integrin alpha beta-propellor~KEGG: ava:Ava_0582 integrins alpha chain
Tery_0658		-0.581088	NA	-0.599611	0.822404	0.0185226	NA	4.66	4.15	5.13	5.73	8.46	7.91	6.18	1073905	1074138	+	conserved hypothetical protein	KEGG: ava:Ava_0237 hypothetical protein
Tery_0659	ndhD	0.162518	0.749728	-0.154674	0.920077	0.317191	0.413003	218.58	211.05	216.4	255.81	220.72	196.03	189.44	1074302	1075885	-	proton-translocating NADH-quinone oxidoreductase chain M	KEGG: ana:alr3957 NADH dehydrogenase subunit 4~TIGRFAM: proton-translocating NADH-quinone oxidoreductase chain M~PFAM: NADH/Ubiquinone/plastoquinone (complex I)
Tery_0660	ndhF	0.554066	0.0846844	0.12548	0.955998	0.428586	0.296666	290.16	364.27	369.95	279.28	344.18	219.75	246.11	1076583	1078646	-	proton-translocating NADH-quinone oxidoreductase chain L	KEGG: syn:slr0844 NADH dehydrogenase I subunit 5 involved in photosystem-1 cyclic electron flow~TIGRFAM: proton-translocating NADH-quinone oxidoreductase chain L~PFAM: NADH-Ubiquinone oxidoreductase (complex I) chain 5/L-like NADH/Ubiquinone/plastoquinone (complex I)
Tery_0661	chiS	-0.45091	0.446246	-0.0905933	0.979413	-0.360317	0.577735	28.25	23.54	24.92	18.81	35.8	36.9	33.06	1079303	1082704	+	adenylate/guanylate cyclase	PFAM: adenylyl cyclase class-3/4/guanylyl cyclase response regulator receiveR ATP-binding region ATPase-like histidine kinase HAMP region histidine kinase A-like~KEGG: ava:Ava_2148 multi-sensor hybrid histidine kinase
Tery_0662	chiS	0.484261	0.355926	0.179758	0.952118	0.304504	0.637333	33.46	24.3	30.23	27.95	23.11	24.71	17.62	1082962	1086354	+	adenylate/guanylate cyclase	PFAM: adenylyl cyclase class-3/4/guanylyl cyclase response regulator receiveR ATP-binding region ATPase-like histidine kinase HAMP region histidine kinase A-like Cache~KEGG: ava:Ava_2148 multi-sensor hybrid histidine kinase
Tery_0663		0.830139	NA	0.0438716	0.998313	0.786268	NA	0.55	1.23	1.83	1.25	1.13	0.66	0.73	1086668	1086862	+	conserved hypothetical protein	KEGG: ana:alr1266 hypothetical protein
Tery_0664	acnB	0.939479	0.00093824	0.0416311	0.985412	0.897848	0.00997365	212	183.67	198.99	204.58	178.15	124.54	83.37	1086982	1089591	-	aconitase	PFAM: aconitate hydratase-like aconitate hydratase 2~KEGG: syn:slr0665 aconitate hydratase
Tery_0665		-0.0732146	0.917815	0.0475017	0.985314	-0.120716	0.831446	145.9	124.76	129.18	135.97	120.08	154.19	126.96	1091046	1093646	+	diguanylate cyclase/phosphodiesterase with PAS/PAC sensor(s)	KEGG: ana:alr3170 hypothetical protein~TIGRFAM: PAS sensor protein diguanylate cyclase~PFAM: conserved hypothetical protein EAL PAS fold-3 PAS fold-4 PAS fold~SMART: PAS PAC motif
Tery_0666		-0.122298	0.892447	-0.17142	0.95237	0.0491224	0.960368	134.66	101.22	90.7	141.34	101.76	142.66	94.99	1094074	1096749	-	Na-Ca exchanger/integrin-beta4	PFAM: Na-Ca exchanger/integrin-beta4 peptidase-like FG-GAP~KEGG: ava:Ava_0582 integrins alpha chain
Tery_0667		0.20446	0.762575	0.357721	0.82104	-0.15326	0.817406	29.62	33.23	34.26	24.54	25.93	27.02	29.24	1096877	1097611	+	phosphatidate cytidylyltransferase	PFAM: phosphatidate cytidylyltransferase~KEGG: ava:Ava_4221 phosphatidate cytidylyltransferase
Tery_0668		0.48281	0.277567	0.689197	0.179154	-0.206388	0.751214	67.19	68.3	72.38	39.77	45.95	37.56	60.85	1098292	1098864	-	putative transposase IS891/IS1136/IS1341	PFAM: putative transposase IS891/IS1136/IS1341~KEGG: tel:tlr1113 putative transposase
Tery_0670		-0.241057	NA	0.0532669	NA	-0.294324	NA	0.55	0.77	1.28	1.07	0.56	0.99	1.09	1101344	1101442	-	hypothetical protein	NA
Tery_0672		0.349751	0.422199	0.569158	0.254154	-0.219407	0.674016	262.73	266.43	250.29	206.91	140.94	219.75	189.07	1102446	1102814	+	hypothetical protein	KEGG: ana:alr4308 hypothetical protein
Tery_0673		0.428943	0.182895	0.592557	0.0885265	-0.163614	0.743347	203.77	174.13	194.04	122.89	128.54	137.39	145.85	1103208	1103762	+	conserved hypothetical protein	KEGG: ava:Ava_1261 hypothetical protein
Tery_0674	metN	0.53202	0.243564	0.832262	0.0707436	-0.300242	0.614747	112.44	125.68	131.93	51.41	87.1	72.15	98.26	1103770	1104519	+	ABC transporter related	PFAM: ABC transporter related~SMART: ATPase~KEGG: ava:Ava_1262 ABC transporter-like
Tery_0675		1.1116	0.00367686	1.22404	0.00319101	-0.112437	0.903405	547.68	360.88	407.32	121.46	252.29	183.18	222.86	1105112	1105870	-	two component transcriptional regulator winged helix family	PFAM: response regulator receiveR transcriptional regulatory protein-like~KEGG: ava:Ava_1263 two component transcriptional regulator winged helix family
Tery_0676		-0.0398999	0.957098	-0.371073	0.750906	0.331173	0.470067	237.5	229.82	284.01	361.69	282.45	286.64	229.76	1107525	1107776	+	conserved hypothetical protein	KEGG: ava:Ava_1264 hypothetical protein
Tery_0677	grxD	0.107084	0.890273	-0.0424334	0.985412	0.149518	0.809815	336.78	390.73	364.63	454.84	290.91	338.03	339.28	1108732	1109067	-	glutaredoxin-like protein	TIGRFAM: glutaredoxin-like protein~PFAM: glutaredoxin~KEGG: syn:slr1846 monothiol glutaredoxin
Tery_0678		-0.0584731	0.936835	-0.0572365	0.979884	-0.00123663	0.997601	73.77	76.3	75.13	85.99	69.06	80.72	76.1	1109390	1109647	-	BolA-like protein	PFAM: BolA-like protein~KEGG: syf:Synpcc7942_1146 hypothetical protein
Tery_0679		-0.253035	0.716081	-0.293018	0.85283	0.039983	0.966798	104.76	96.14	96.75	142.95	98.38	149.25	88.45	1109684	1110385	-	hypothetical protein	KEGG: ava:Ava_2139 hypothetical protein
Tery_0680		0.176699	0.839255	-0.137525	0.972025	0.314224	0.619532	29.07	30.77	42.51	44.79	29.6	29.65	30.88	1110563	1111246	-	HAD-superfamily hydrolase subfamily IA variant 3	TIGRFAM: HAD-superfamily hydrolase subfamily IA variant 3~PFAM: Haloacid dehalogenase-like hydrolase~KEGG: pfl:PFL_1849 HAD-superfamily hydrolase
Tery_0681		-0.398752	0.405194	-0.141763	0.956081	-0.256989	0.651116	38.4	42.92	34.26	47.65	36.65	45.47	55.94	1112418	1112711	+	Stress responsive alpha-beta barrel	PFAM: Stress responsive alpha-beta barrel~KEGG: fnu:FN0836 hypothetical protein
Tery_0682	fbp	0.163816	0.818922	-0.258656	0.857121	0.422472	0.396106	60.06	77.53	92.9	100.5	82.59	65.23	72.29	1114288	1115352	+	D-fructose 16-bisphosphatase	PFAM: Inositol phosphatase/fructose-16-bisphosphatase~KEGG: ava:Ava_1680 fructose-16-bisphosphatase
Tery_0683	talA, talB	0.35871	0.355765	0.356018	0.747542	0.0026915	0.996813	345.28	257.66	280.35	218.01	239.32	241.83	217.95	1115549	1116691	+	transaldolase	TIGRFAM: transaldolase~PFAM: Transaldolase~KEGG: ava:Ava_1681 transaldolase
Tery_0684	zwf	0.636668	0.0637315	0.285504	0.840747	0.351165	0.474623	349.94	226.44	341.91	244.35	254.82	203.61	190.53	1117041	1118570	+	glucose-6-phosphate 1-dehydrogenase	KEGG: syf:Synpcc7942_2334 glucose-6-phosphate 1-dehydrogenase~TIGRFAM: glucose-6-phosphate 1-dehydrogenase~PFAM: glucose-6-phosphate dehydrogenase
Tery_0685		0.433196	0.382343	0.232129	0.908488	0.201068	0.765858	348.3	181.98	272.65	230.73	221.84	203.28	193.25	1118945	1120267	+	OpcA protein	TIGRFAM: OpcA protein~PFAM: Peptidoglycan-binding domain 1~KEGG: syf:Synpcc7942_2333 OpcA protein
Tery_0686		0.0616592	0.941471	-0.114649	0.972025	0.176308	0.788369	34.01	38.3	30.97	39.41	34.67	30.64	35.24	1121932	1122537	-	Methyltransferase type 11	PFAM: putative methyltransferase UbiE/COQ5 methyltransferase Methyltransferase type 11 Methyltransferase type 12~KEGG: ava:Ava_4668 UbiE/COQ5 methyltransferase
Tery_0687	folB	0.0226725	0.978892	0.54697	0.325856	-0.524297	0.191185	184.57	210.75	181.4	128.09	133.9	154.52	223.77	1123316	1123678	-	dihydroneopterin aldolase	TIGRFAM: dihydroneopterin aldolase~KEGG: ana:alr3512 dihydroneopterin aldolase
Tery_0688	folK	0.187678	0.738503	-0.218491	0.868193	0.406169	0.332658	68.56	74.15	80.81	87.24	85.41	61.28	69.56	1124315	1124830	+	2-amino-4-hydroxy-6-hydroxymethyldihydropteridine pyrophosphokinase	KEGG: ava:Ava_0949 78-dihydro-6-hydroxymethylpterin-pyrophosphokinase HppK~TIGRFAM: 2-amino-4-hydroxy-6-hydroxymethyldihydropteridine pyrophosphokinase~PFAM: 78-dihydro-6-hydroxymethylpterin-pyrophosphokinase HPPK
Tery_0690		0.107323	0.932001	0.433571	0.840747	-0.326249	NA	10.7	8.77	10.81	6.99	7.89	9.88	8.9	1126451	1126627	+	hypothetical protein	NA
Tery_0691		0.0673018	0.951514	0.468784	0.82104	-0.401482	0.571746	27.43	26.3	28.03	12.18	27.62	23.72	28.15	1126763	1126903	+	hypothetical protein	NA
Tery_0692	panD	-0.0713629	0.937961	0.048689	0.985412	-0.120052	0.871308	63.35	66.15	75.49	49.26	82.87	64.91	78.64	1127118	1127594	+	L-aspartate 1-decarboxylase	KEGG: syn:sll0892 aspartate 1-decarboxylase~TIGRFAM: aspartate 1-decarboxylase~PFAM: aspartate decarboxylase
Tery_0693		1.15994	0.0101274	0.918581	0.158209	0.24136	NA	20.29	18.46	22.17	9.67	11.84	5.93	11.62	1128295	1129281	+	Gamma-butyrobetaine2-oxoglutarate dioxygenase	PFAM: Taurine catabolism dioxygenase TauD/TfdA~KEGG: mmu:170442 butyrobetaine (gamma) 2-oxoglutarate dioxygenase 1 (gamma-butyrobetaine hydroxylase)
Tery_0696		0.717775	0.0420774	-0.136503	0.956418	0.854278	0.0270343	48.54	64.92	67.61	59.47	73.29	36.9	36.87	1130508	1131227	+	dihydropteridine reductase	PFAM: short-chain dehydrogenase/reductase SDR~KEGG: ttj:TTHA0461 dihydropteridine/dihydrofolate reductase
Tery_0697		0.948372	0.0004564	-0.108516	0.972025	1.05689	0.00087286	117.65	151.98	135.96	159.61	130.51	73.8	67.02	1131311	1132216	+	Dihydropteroate synthase	PFAM: dihydropteroate synthase DHPS~KEGG: pcu:pc1632 putative dihydropteroate synthase
Tery_0698		0.351286	0.575455	-0.0517654	0.985412	0.403052	0.485445	54.58	71.53	67.98	49.44	84.85	45.14	56.3	1132247	1132966	+	short-chain dehydrogenase/reductase SDR	PFAM: short-chain dehydrogenase/reductase SDR~KEGG: ttj:TTHA0461 dihydropteridine/dihydrofolate reductase
Tery_0699		0.194818	0.750599	-0.0649415	0.979413	0.259759	0.612192	50.74	53.84	44.71	54.64	48.77	42.5	44.5	1133346	1134239	+	Dihydropteroate synthase	PFAM: dihydropteroate synthase DHPS~KEGG: syn:slr2026 dihydropteroate synthase
Tery_0701		0.729546	0.0533356	0.000510593	0.999054	0.729036	0.0959717	41.69	38.61	44.89	48.91	33.54	24.71	25.61	1137030	1138022	-	conserved hypothetical protein	KEGG: pha:PSHAa1438 hypothetical protein
Tery_0702		0.87533	0.0046584	-0.146615	0.952118	1.02194	0.00361713	42.23	45.69	43.24	49.26	47.07	22.07	25.43	1138145	1139647	-	hypothetical protein	KEGG: rru:Rru_A2993 hypothetical protein
Tery_0703		0.324974	0.584133	-0.118929	0.972025	0.443903	0.398988	36.75	44.15	45.44	54.1	36.65	35.58	32.15	1139656	1141056	-	hypothetical protein	KEGG: gvi:glr3251 hypothetical protein
Tery_0704		0.0847917	0.944563	-0.0626488	0.985412	0.14744	NA	10.97	12.15	17.96	10.39	18.6	14.17	11.99	1141057	1141581	-	hypothetical protein	NA
Tery_0705		-0.352543	NA	0.481296	0.919778	-0.833839	NA	2.19	3.54	2.93	1.97	2.26	4.61	3.09	1141614	1141853	-	GTP cyclohydrolase II domain protein	KEGG: cyb:CYB_0230 GTP cyclohydrolase II domain protein
Tery_0706		0.267518	0.720414	-0.348903	0.839658	0.616421	0.235333	67.74	75.68	50.02	101.21	61.73	61.28	46.5	1142186	1143223	+	putative secreted protein	KEGG: cya:CYA_0944 putative secreted protein
Tery_0707	terD	0.127068	0.899272	-0.385673	0.835688	0.512741	0.393844	34.83	60.45	37.75	69.51	45.95	42.83	39.05	1143474	1144046	+	stress protein	PFAM: stress protein~KEGG: bur:Bcep18194_B0270 stress protein
Tery_0708	ksgA	0.188931	0.764534	0.0684718	0.979413	0.120459	0.850949	45.8	46.76	45.26	39.59	47.92	39.21	41.41	1144783	1145628	-	dimethyladenosine transferase	TIGRFAM: dimethyladenosine transferase~PFAM: ribosomal RNA adenine methylase transferase~KEGG: ana:alr3229 rRNA (adenine-N6N6)-dimethyltransferase
Tery_0709		0.335651	0.620502	-0.196586	0.947031	0.532237	0.355276	18.65	23.07	18.69	22.75	23.4	13.51	18.16	1146046	1147389	-	conserved hypothetical protein	KEGG: ana:alr7126 unknown protein
Tery_0710		0.190044	0.805335	0.17247	0.952118	0.0175746	0.986628	24.41	25.84	26.2	21.5	23.68	18.45	25.79	1147651	1148427	+	SH3 type 3	PFAM: SH3 type 3~KEGG: cya:CYA_2902 hypothetical protein
Tery_0712	hrcA	-0.038245	0.962028	0.371469	0.789664	-0.409714	0.385706	99	89.53	85.75	57.33	83.72	92.25	95.54	1150922	1152034	-	heat-inducible transcription repressor HrcA	TIGRFAM: heat-inducible transcription repressor HrcA~PFAM: Negative regulator of class I heat shock protein~KEGG: ava:Ava_1661 heat-inducible transcription repressor
Tery_0713		0.308682	0.564885	0.191038	0.924909	0.117644	0.864048	34.56	40.46	37.93	33.86	31.85	30.97	30.15	1152360	1152722	-	Rhodanese-like	PFAM: Rhodanese-like~KEGG: ava:Ava_1662 rhodanese-like
Tery_0714	pixL	0.663932	0.0637276	0.0356939	0.987398	0.628238	0.137755	120.67	97.68	87.04	106.77	90.2	74.46	54.67	1154358	1157420	-	CheA signal transduction histidine kinases	PFAM: response regulator receiveR CheW-like protein ATP-binding region ATPase-like Hpt~KEGG: syn:sll0043 positive phototaxis protein homologous to chemotaxis protein CheA two-component hybrid histidine kinase
Tery_0715	pixJ	0.308217	0.474223	-0.306997	0.82104	0.615215	0.079116	387.52	397.96	381.67	543.51	413.81	351.54	278.62	1157941	1161882	-	methyl-accepting chemotaxis sensory transducer with GAF sensor	PFAM: GAF chemotaxis sensory transducer~KEGG: syf:Synpcc7942_0858 methyl-accepting chemotaxis sensory transducer with phytochrome sensor
Tery_0716	pixI	-0.0948043	0.894176	-0.194482	0.906144	0.0996774	0.868119	60.88	69.99	73.66	78.28	77.24	73.14	73.01	1162180	1162662	-	CheW protein	PFAM: CheW-like protein~KEGG: ana:all1070 purine-binding chemotaxis protein
Tery_0717	pilH	-0.186148	0.789024	-0.342593	0.824233	0.156445	0.814226	69.66	73.99	61.02	101.75	69.91	89.29	66.84	1162704	1163051	-	response regulator receiver protein	PFAM: response regulator receiver~KEGG: ana:all2164 two-component system regulatory protein
Tery_0718	pixG	-0.459163	0.191585	0.302407	0.824233	-0.76157	0.0213255	105.86	107.53	104.26	73.27	98.1	147.27	144.39	1163597	1164763	-	response regulator receiver protein	PFAM: response regulator receiver~KEGG: syn:sll0038 two-component response regulator (PatA subfamily)
Tery_0720		0.805142	NA	0.9951	0.85283	-0.189958	NA	1.65	0.92	2.57	1.07	0.56	0.33	1.45	1165493	1165699	+	conserved hypothetical protein	KEGG: gvi:gll2048 hypothetical protein
Tery_0721		0.571572	0.191135	0.0308313	0.99059	0.540741	0.279301	378.74	282.12	297.75	371.54	250.03	261.6	169.64	1165895	1167805	-	Transketolase-like	PFAM: Transketolase central region Transketolase-like~KEGG: gvi:gll3464 hypothetical protein
Tery_0722	speE	-0.25807	0.59279	0.201843	0.896334	-0.459912	0.232528	114.36	101.22	91.8	93.33	83.44	127.83	117.51	1168841	1169767	-	spermidine synthase	PFAM: Spermine synthase~KEGG: cya:CYA_0575 spermidine synthase
Tery_0723	nnrE	0.365983	0.597367	0.220517	0.935189	0.145466	NA	16.73	16.61	20.71	14.33	16.63	13.18	14.71	1170383	1171918	-	carbohydrate kinase YjeF related protein	TIGRFAM: carbohydrate kinase YjeF related protein~PFAM: protein of unknown function UPF0031 YjeF-related protein-like~KEGG: ava:Ava_0947 hypothetical protein
Tery_0724		0.868237	0.0953623	0.218222	0.952118	0.650015	NA	17.83	12	14.66	13.44	11.56	7.91	8.17	1172915	1173760	-	hypothetical protein	KEGG: ava:Ava_4064 hypothetical protein
Tery_0725	mnmA, trmU	0.6648	0.0720989	0.055148	0.985314	0.609652	0.165164	35.93	38	33.17	35.83	32.42	21.74	23.25	1173852	1174931	+	tRNA (5-methylaminomethyl-2-thiouridylate)-methyltransferase	PFAM: ExsB tRNA (5-methylaminomethyl-2-thiouridylate)-methyltransferase~KEGG: ava:Ava_4065 tRNA (5-methylaminomethyl-2-thiouridylate)-methyltransferase
Tery_0726		0.539004	0.261911	0.258805	0.89637	0.280199	0.660591	38.12	30.61	36.46	23.65	34.95	21.74	26.15	1175074	1175319	-	hypothetical protein	NA
Tery_0727	shc	0.614688	0.109585	-0.0765561	0.979413	0.691244	0.1006	78.16	59.53	57.72	78.28	57.5	42.83	42.14	1175476	1177374	-	squalene-hopene cyclase	TIGRFAM: squalene/oxidosqualene cyclases squalene-hopene cyclase~PFAM: Prenyltransferase/squalene oxidase~KEGG: ana:all0775 squalene-hopene-cyclase
Tery_0728	acsF, chlE	0.266884	0.638661	-0.147848	0.955998	0.414732	0.3927	2977.81	4001.4	2882.97	4342.56	2907.93	2650.57	2823.77	1178080	1179156	-	Mg-protoporphyrin IX monomethyl ester (oxidative) cyclase	TIGRFAM: magnesium-protoporphyrin IX monomethyl ester aerobic oxidative cyclase~PFAM: Rubrerythrin~KEGG: ava:Ava_4958 magnesium-protoporphyrin IX monomethyl ester aerobic oxidative cyclase
Tery_0730	rpmF	0.710876	0.0185065	-0.0295068	0.987398	0.740382	0.0360144	216.38	175.98	178.83	212.28	173.64	130.8	102.62	1180763	1180939	+	LSU ribosomal protein L32P	TIGRFAM: ribosomal protein L32~PFAM: ribosomal L32p protein~KEGG: syf:Synpcc7942_0997 ribosomal protein L32
Tery_0731	queA	0.354096	0.465827	0.557324	0.392093	-0.203227	0.737313	264.93	287.81	263.49	142.95	225.51	189.11	236.84	1181432	1182541	-	S-adenosylmethionine--tRNA-ribosyltransferase-isomerase	TIGRFAM: S-adenosylmethionine--tRNA-ribosyltransferase-isomerase~PFAM: Queuosine biosynthesis protein~KEGG: ana:alr1798 S-adenosylmethionine:tRNA ribosyltransferase-isomerase
Tery_0732		-0.129346	0.857389	0.0300752	0.987745	-0.159421	0.790806	414.39	506.41	496.19	373.87	547.14	492.55	542.52	1183022	1183411	+	conserved hypothetical protein	KEGG: ava:Ava_4801 hypothetical protein
Tery_0733	yraN	-0.108488	0.885915	0.311217	0.824233	-0.419705	0.348121	63.63	66.15	60.1	45.5	56.38	73.14	63.93	1183943	1184485	-	protein of unknown function UPF0102	PFAM: protein of unknown function UPF0102~KEGG: ava:Ava_4800 protein of unknown function UPF0102
Tery_0734		0.199688	0.710575	-0.133255	0.952118	0.332943	0.435694	148.37	178.75	173.34	177.89	186.61	130.47	160.2	1184631	1185065	+	pentapeptide repeat	PFAM: pentapeptide repeat~KEGG: ava:Ava_3657 pentapeptide repeat
Tery_0735	dnaG	0.217708	0.69106	0.400674	0.693095	-0.182966	0.743347	72.4	64.92	63.95	53.38	47.36	55.02	60.12	1187125	1189152	-	DNA primase	KEGG: ava:Ava_3790 DNA primase~TIGRFAM: DNA primase~PFAM: zinc finger CHC2-type TOPRIM domain containing protein DNA primase catalytic core-like~SMART: Toprim subdomain
Tery_0736		-0.151583	0.823234	0.096266	0.977064	-0.247849	0.636234	161.26	127.52	143.29	109.81	158.42	166.05	154.2	1190194	1190901	+	protein of unknown function DUF502	PFAM: protein of unknown function DUF502~KEGG: ava:Ava_0275 protein of unknown function DUF502
Tery_0737	nusB	-0.153547	0.791159	0.0629854	0.979413	-0.216532	0.649909	90.5	85.84	77.14	83.12	77.52	88.96	98.81	1190971	1191594	+	NusB antitermination factor	TIGRFAM: transcription antitermination factor NusB~PFAM: NusB/RsmB/TIM44~KEGG: syn:sll0271 N utilization substance protein B
Tery_0738	ftsY	0.135414	0.818913	0.313258	0.789664	-0.177845	0.723517	203.22	169.21	166.56	135.07	152.5	160.78	166.37	1191896	1193557	+	signal recognition particle-docking protein FtsY	KEGG: ava:Ava_0277 cell division transporter substrate-binding protein FtsY~TIGRFAM: signal recognition particle-docking protein FtsY~PFAM: GTP-binding signal recognition particle SRP54 G-domain~SMART: ATPase
Tery_0739	rsbUP	0.315447	0.434204	0.0307816	0.987398	0.284666	0.507905	134.93	120.76	132.66	137.4	114.16	106.09	102.26	1194175	1195599	+	serine phosphatase	PFAM: Stage II sporulation E~SMART: Protein phosphatase 2C-like~KEGG: ana:all1758 hypothetical protein
Tery_0740	argH	0.302951	0.47523	0.168856	0.922119	0.134095	0.812736	118.2	103.07	106.27	104.44	88.23	91.92	85.37	1195939	1197330	+	argininosuccinate lyase	TIGRFAM: argininosuccinate lyase~PFAM: fumarate lyase~KEGG: ava:Ava_1807 argininosuccinate lyase
Tery_0741		0.251818	0.625444	0.0331069	0.987398	0.218711	0.665915	453.34	617.47	508.65	490.49	533.89	388.44	497.12	1198130	1198312	-	hypothetical protein	KEGG: ava:Ava_1806 hypothetical protein
Tery_0742	frhB	0.0784563	0.924561	-0.0679391	0.979413	0.146395	0.815497	161.53	207.21	180.48	230.02	151.65	183.18	164.74	1199263	1200468	-	coenzyme F420 hydrogenase/dehydrogenase beta subunit-like	PFAM: coenzyme F420 hydrogenase/dehydrogenase beta subunit-like~KEGG: ana:all1601 coenzyme F420 hydrogenase
Tery_0744	rsmB, sun	0.318555	0.653283	0.408981	0.824233	-0.0904257	0.921277	19.47	21.69	20.71	18.45	12.12	16.47	16.71	1203288	1204619	+	sun protein	TIGRFAM: sun protein~PFAM: Fmu (Sun) NusB/RsmB/TIM44~KEGG: ava:Ava_4428 Fmu rRNA SAM-dependent methyltransferase
Tery_0746	ureA	-0.604421	0.194416	0.00771997	0.998483	-0.612141	0.237795	22.49	18.77	22.17	23.65	17.76	37.89	26.88	1205759	1206085	+	urease gamma subunit	KEGG: ava:Ava_3621 urease gamma subunit region~TIGRFAM: urease gamma subunit~PFAM: Urease gamma subunit region
Tery_0747	ureB	-0.0301316	0.981284	0.492768	0.840747	-0.522899	NA	7.95	6.77	9.34	5.91	5.36	10.21	6.54	1206596	1206904	+	urease beta subunit	KEGG: syn:sll0420 urease beta subunit~TIGRFAM: urease beta subunit~PFAM: Urease beta subunit
Tery_0748	ureG	-0.0727213	0.956162	0.15882	0.978223	-0.231542	NA	9.32	8.61	11.54	8.78	8.74	6.26	13.8	1206998	1207636	+	urease accessory protein UreG	TIGRFAM: urease accessory protein UreG~PFAM: cobalamin synthesis protein P47K~KEGG: pst:PSPTO2409 urease accessory protein UreG
Tery_0749	ureD, ureH	-0.28038	0.793249	0.073616	0.985412	-0.353996	NA	9.87	5.38	8.43	6.63	8.17	9.88	9.08	1207636	1208475	+	Urease accessory protein UreD	PFAM: Urease accessory protein UreD~KEGG: hma:pNG7127 urease accessory protein UreD
Tery_0750	ureE	0.558144	NA	-0.153017	0.979413	0.711161	NA	3.84	3.08	5.68	3.05	6.48	2.31	3.27	1208481	1209008	+	hypothetical protein	KEGG: hma:pNG7128 urease accessory protein UreE
Tery_0751	ureF	0.304447	NA	0.620672	0.839658	-0.316225	NA	3.84	4.31	6.23	2.69	3.66	4.28	3.63	1209008	1209706	+	Urease accessory protein UreF	PFAM: Urease accessory protein UreF~KEGG: hma:pNG7129 urease accessory protein F UreF
Tery_0752	ureC	-0.161585	0.873198	-0.235051	0.931611	0.0734659	0.939068	25.51	19.54	18.51	29.2	19.73	28.66	19.07	1210324	1212036	+	urease alpha subunit	KEGG: ava:Ava_3618 urease alpha subunit~TIGRFAM: urease alpha subunit~PFAM: amidohydrolase Urease alpha-subunit-like
Tery_0754	petF	0.0989084	0.897797	0.188738	0.914804	-0.0898291	0.895024	61.71	55.53	65.6	48.01	58.63	57.66	56.3	1213485	1213853	+	ferredoxin (2Fe-2S)	TIGRFAM: ferredoxin [2Fe-2S]~PFAM: ferredoxin~KEGG: ava:Ava_0981 ferredoxin (2Fe-2S)
Tery_0755	nuc	0.285014	0.648525	0.113749	0.973066	0.171266	0.809815	32.64	43.53	43.43	32.25	41.72	30.31	35.24	1213870	1214370	+	nuclease (SNase-like)	PFAM: nuclease (SNase-like)~KEGG: ava:Ava_0982 nuclease (SNase-like)
Tery_0756	suhB	0.150841	0.80014	-0.113017	0.962544	0.263858	0.564418	88.86	111.83	105.91	112.32	107.96	89.62	94.99	1214728	1215552	+	Inositol-1(or 4)-monophosphatase	PFAM: inositol monophosphatase~KEGG: ana:all2917 putative myo-inositol-1(or 4)-monophosphatase
Tery_0757		0.126421	0.903743	-0.359593	0.847178	0.486014	0.462222	148.1	118.14	107.01	209.77	107.12	146.94	81.91	1216100	1217077	+	heat shock protein DnaJ-like	PFAM: TPR repeat heat shock protein DnaJ-like Tetratricopeptide TPR_2~SMART: Tetratricopeptide region~KEGG: ava:Ava_0984 heat shock protein DnaJ-like
Tery_0758	hisS	-0.151901	0.832118	-0.297909	0.835688	0.146008	0.815497	124.51	97.07	86.49	134.53	115.85	128.16	100.44	1217233	1218636	+	histidyl-tRNA synthetase	KEGG: ana:all5012 histidyl-tRNA synthetase~TIGRFAM: histidyl-tRNA synthetase~PFAM: tRNA synthetase class II (G H P and S) Anticodon-binding
Tery_0759	ghrA	0.388271	NA	0.157021	0.979413	0.231249	NA	7.13	4.92	7.15	4.48	7.05	3.62	5.81	1218825	1219193	+	putative 2-hydroxyacid dehydrogenase oxidoreductase protein	KEGG: rso:RSc0262 putative 2-hydroxyacid dehydrogenase oxidoreductase protein
Tery_0761		0.250781	0.630261	0.157456	0.942152	0.0933249	0.886536	99	94.14	106.09	81.51	96.69	73.14	94.08	1219601	1220023	-	conserved hypothetical protein	KEGG: ava:Ava_2920 hypothetical protein
Tery_0762		0.235563	0.730186	0.076564	0.979413	0.158999	0.815497	63.63	68.76	73.84	50.34	80.06	51.4	65.2	1220571	1221530	-	peptidase M48 Ste24p	PFAM: peptidase M48 Ste24p peptidase M56 BlaR1~KEGG: ana:all4074 hypothetical protein
Tery_0763		0.196078	0.789024	-0.0358351	0.987398	0.231913	0.721849	59.79	69.38	81.9	58.22	85.98	52.39	70.29	1221650	1222027	+	hypothetical protein	NA
Tery_0764		0.0465405	0.94856	0.193293	0.906618	-0.146752	0.800274	95.44	102.6	86.12	88.5	76.11	86.65	96.81	1222758	1223264	+	hypothetical protein	NA
Tery_0765		-0.115552	0.903335	0.0218456	0.997312	-0.137397	0.867408	90.23	63.38	69.81	50.34	95.84	81.71	79.55	1223413	1226955	+	Tetratricopeptide TPR_2	PFAM: TPR repeat Tetratricopeptide TPR_2~SMART: Tetratricopeptide region~KEGG: mba:Mbar_A2597 hypothetical protein
Tery_0766		0.0289855	0.982285	-0.27808	0.952118	0.307065	NA	11.52	5.23	6.6	10.03	8.17	8.57	6.54	1227168	1228079	-	conserved hypothetical protein	TIGRFAM: conserved hypothetical protein~KEGG: wol:WD0296 hypothetical protein
Tery_0767	moeA	-0.0937829	0.917542	-0.528574	0.565198	0.434791	0.419412	24.68	26.3	28.77	44.96	31.01	28	28.88	1228281	1229516	-	molybdopterin molybdochelatase	TIGRFAM: molybdenum cofactor synthesis domain~PFAM: molybdopterin binding domain MoeA-like domain I and II MoeA-like domain IV~KEGG: ana:all5136 molybdopterin biosynthesis protein
Tery_0768	cobI-cbiL	0.0745221	0.936835	0.273138	0.879184	-0.198616	0.783028	30.72	26.77	25.1	18.81	26.78	26.03	26.15	1230078	1230776	-	precorrin-2 C20-methyltransferase / cobalt-factor II C20-methyltransferase	TIGRFAM: precorrin-2 C20-methyltransferase~PFAM: Uroporphyrin-III C/tetrapyrrole (Corrin/Porphyrin) methyltransferase~KEGG: syf:Synpcc7942_1853 precorrin-2 C20-methyltransferase
Tery_0770		0.343452	0.452999	-0.0848443	0.979413	0.428297	0.344927	91.33	94.45	94.18	111.96	84.57	83.36	64.66	1232220	1233944	+	flavin reductase-like FMN-binding	PFAM: beta-lactamase-like flavin reductase-like FMN-binding flavodoxin/nitric oxide synthase~KEGG: ana:all3891 probable flavoprotein
Tery_0771		0.282363	NA	0.984416	NA	-0.702053	NA	0.55	1.54	0.37	0.54	0.28	0.66	0.73	1234183	1234410	+	transposase IS5 family	KEGG: syn:sll1791 putative transposase gene of IS5 family insertion sequence ISY802a
Tery_0774	glk	0.910184	0.00844597	0.682011	0.228943	0.228173	0.726862	222.69	126.14	141.82	97.81	104.58	85	88.82	1238060	1239115	+	glucokinase	KEGG: ava:Ava_0933 glucokinase~TIGRFAM: glucokinase~PFAM: Glucokinase
Tery_0775		-0.121712	0.932001	0.253048	0.952664	-0.37476	0.694765	41.69	22	33.9	12.9	41.72	35.91	34.69	1239818	1240066	+	hypothetical protein	NA
Tery_0776		-0.382829	0.504671	0.451406	0.787831	-0.834236	0.0670811	47.17	36.61	43.79	22.57	39.75	56.34	54.49	1240296	1240586	-	hypothetical protein	NA
Tery_0777		0.101349	0.944659	0.0307581	0.997312	0.0705906	NA	10.97	5.85	6.78	9.67	5.07	8.9	5.81	1241466	1242032	+	conserved hypothetical protein	KEGG: ava:Ava_3099 hypothetical protein
Tery_0781		-0.2249	0.662371	-0.115815	0.962544	-0.109085	0.853706	94.62	112.45	90.7	113.4	100.63	112.02	120.42	1247396	1248022	+	abhydrolase domain containing 14A-like	KEGG: cfa:484743 similar to abhydrolase domain containing 14A
Tery_0783		-0.100192	0.891248	-0.279801	0.835688	0.179609	0.743347	436.61	500.71	436.83	639.89	466.52	541.97	442.45	1249747	1251102	+	peptidase-like	PFAM: peptidase-like~KEGG: ava:Ava_1636 peptidase
Tery_0784	rpoS	-0.398141	0.568487	-0.0299114	0.99589	-0.36823	0.588393	105.86	76.76	65.6	94.77	72.73	146.61	72.29	1251949	1252959	+	RNA polymerase sigma 28 subunit	PFAM: sigma-70 region 3 sigma-70 region 2 sigma-70 region 4 sigma-70 region 1.2 sigma-70 region 4 type 2~KEGG: ava:Ava_1905 RNA polymerase sigma factor
Tery_0785		0.202883	0.790275	0.733861	0.220535	-0.530978	0.343185	33.18	32.3	31.52	14.69	24.52	27.68	28.52	1253435	1253749	+	conserved hypothetical protein	KEGG: tel:tll1441 hypothetical protein
Tery_0786	cobA, btuR	0.306694	0.504291	-0.0529956	0.985114	0.35969	0.422832	115.46	91.37	89.42	107.31	95.84	81.38	78.28	1253934	1254506	-	cob(I)yrinic acid ac-diamide adenosyltransferase	KEGG: ava:Ava_1898 cob(I)yrinic acid ac-diamide adenosyltransferase~TIGRFAM: cob(I)alamin adenosyltransferase~PFAM: ATP:corrinoid adenosyltransferase BtuR/CobO/CobP
Tery_0788		-0.0236051	NA	0.687032	0.913025	-0.710638	NA	1.1	1.69	2.2	0.54	1.69	2.31	1.27	1255202	1255489	-	hypothetical protein	NA
Tery_0789		-0.409543	NA	-0.0220679	0.998313	-0.387475	NA	3.29	2.46	2.57	1.79	3.95	2.97	4.18	1255684	1255911	-	hypothetical protein	NA
Tery_0790		0.182694	0.80793	-0.345089	0.830557	0.527783	0.288972	43.88	31.23	33.71	43.89	47.36	36.57	27.61	1256445	1257632	+	NHL repeat	PFAM: NHL repeat~KEGG: ava:Ava_4601 NHL repeat
Tery_0792	hypF	0.22744	0.93329	-0.238544	0.979413	0.465985	0.816005	353.51	288.28	811.35	262.44	873	326.17	502.2	1258410	1260767	+	(NiFe) hydrogenase maturation protein HypF	TIGRFAM: [NiFe] hydrogenase maturation protein HypF~PFAM: acylphosphatase SUA5/yciO/yrdC-like zinc finger HypF~KEGG: ava:Ava_4602 hydrogenase maturation protein HypF
Tery_0794	hypC	-0.0715725	0.95846	-0.182977	0.972025	0.111405	NA	6.03	9.54	5.86	8.42	7.89	6.26	8.72	1261083	1261331	+	hydrogenase assembly chaperone hypC/hupF	TIGRFAM: hydrogenase assembly chaperone hypC/hupF~PFAM: hydrogenase expression/formation protein (HUPF/HYPC)~KEGG: ana:asr0695 hydrogenase expression/formation protein
Tery_0795	hypD	0.27856	0.732641	-0.299663	0.877666	0.578223	NA	16.73	13.69	17.04	20.42	18.04	15.16	11.26	1261720	1262853	+	hydrogenase expression/formation protein HypD	TIGRFAM: hydrogenase expression/formation protein HypD~PFAM: hydrogenase formation HypD protein~KEGG: ava:Ava_4604 hydrogenase formation HypD protein
Tery_0797	hypE	0.690209	0.26011	0.254551	0.934871	0.435658	NA	16.73	11.23	14.29	11.47	11.84	10.87	6.9	1264286	1265392	+	hydrogenase expression/formation protein HypE	TIGRFAM: hydrogenase expression/formation protein HypE~PFAM: AIR synthase related protein AIR synthase related protein-like~KEGG: ana:alr0698 hydrogenase expression/formation protein
Tery_0798	hypA, hybF	0.454648	NA	-0.205712	0.975934	0.66036	NA	3.84	4.77	3.48	4.3	5.07	2.31	3.45	1265648	1265992	+	hydrogenase expression/synthesis HypA	PFAM: hydrogenase expression/synthesis HypA~KEGG: ava:Ava_4607 hydrogenase expression/synthesis HypA
Tery_0799	mglC	-0.274959	0.726919	-0.319139	0.857121	0.0441796	0.966798	23.04	23.07	20.89	35.65	19.17	26.03	27.97	1266310	1267314	-	inner-membrane translocator	PFAM: inner-membrane translocator~KEGG: cpe:CPE1343 probable galactoside ABC transporter
Tery_0800	mglA	-0.129545	0.882222	-0.300831	0.84659	0.171286	0.809021	34.56	29.69	25.47	39.77	32.98	36.24	29.42	1267524	1269053	-	ABC transporter related	PFAM: ABC transporter related~SMART: ATPase~KEGG: msu:MS0642 ABC-type sugar (aldose) transport system ATPase component
Tery_0801	mglB	-0.059686	0.944563	-0.345364	0.824233	0.285678	0.612192	75.42	91.22	73.11	123.61	78.08	89.62	77.74	1269287	1270315	-	putative galactoside ABC transporter	KEGG: cpe:CPE1341 probable galactoside ABC transporter
Tery_0802	hypB	0.254763	0.764585	0.113721	0.979413	0.141042	0.874658	26.88	24.61	19.24	27.23	15.5	17.79	21.43	1271553	1272392	+	hydrogenase accessory protein HypB	TIGRFAM: hydrogenase accessory protein HypB~PFAM: cobalamin synthesis protein P47K~KEGG: ana:alr0700 hydrogenase expression/formation protein
Tery_0803		0.218338	0.728748	-0.341406	0.82104	0.559745	0.186805	454.43	441.8	430.23	667.48	446.79	444.78	317.3	1275919	1277823	+	hypothetical protein	KEGG: sil:SPO3673 type I secretion target repeat protein
Tery_0804		-0.41013	0.625444	-0.223705	0.955998	-0.186424	NA	8.23	9.85	6.6	10.57	8.46	10.21	11.62	1279953	1280891	-	glycosyl transferase family 2	PFAM: glycosyl transferase family 2~KEGG: ana:all5118 probable glycosyl transferase
Tery_0805	tenA	0.775076	0.12564	0.185265	0.955998	0.58981	NA	17.83	13.38	19.97	15.05	14.66	9.88	9.99	1281381	1282022	+	transcriptional activator TenA family	PFAM: TENA/THI-4 protein~KEGG: ava:Ava_0021 transcriptional activator TenA family
Tery_0806		0.213083	NA	0.629038	0.824233	-0.415955	NA	8.78	8.46	6.96	3.58	7.05	3.95	9.44	1282029	1282319	-	hypothetical protein	NA
Tery_0807		0.195992	0.818913	-0.0460655	0.987398	0.242058	0.743347	170.86	165.21	243.33	132.21	264.97	159.79	177.81	1282672	1283964	-	pentapeptide repeat	PFAM: pentapeptide repeat~KEGG: ana:all4152 hypothetical protein
Tery_0808	def	0.252577	0.562388	0.0609838	0.979413	0.191593	0.67531	139.32	132.29	135.96	122.53	136.71	115.64	112.79	1284063	1284626	+	peptide deformylase	KEGG: ana:alr3079 polypeptide deformylase~TIGRFAM: peptide deformylase~PFAM: formylmethionine deformylase
Tery_0809		0.24535	0.692047	0.394335	0.789664	-0.148985	0.823306	62.8	75.84	67.61	47.29	57.22	47.11	68.47	1284895	1285095	+	conserved hypothetical protein	KEGG: ava:Ava_0829 hypothetical protein
Tery_0811		-0.137055	0.857389	0.293799	0.840747	-0.430853	0.373864	52.11	43.53	52.04	34.75	45.38	56.67	51.76	1286186	1287082	-	hypothetical protein	KEGG: ava:Ava_A0009 hypothetical protein
Tery_0812		-0.244597	0.632585	0.288463	0.835688	-0.53306	0.166497	66.64	59.53	64.31	49.08	54.4	81.38	69.56	1287239	1289170	+	MscS Mechanosensitive ion channel	PFAM: pleckstrin/ G-protein interacting region MscS Mechanosensitive ion channel~KEGG: cya:CYA_2563 transporter small conductance mechanosensitive ion channel (MscS) family
Tery_0813		-0.0848209	NA	-0.0888404	0.985412	0.0040195	NA	5.21	4.15	6.05	3.76	7.33	3.62	6.9	1289781	1291256	-	conserved hypothetical protein	KEGG: ava:Ava_1625 hypothetical protein
Tery_0814		-0.0871068	0.936794	0.0629498	0.985412	-0.150057	0.867408	17.28	18.46	15.57	12.72	20.3	21.42	15.44	1291960	1294113	+	hypothetical protein	NA
Tery_0815		-0.163407	0.858226	-0.352087	0.83818	0.18868	0.807357	18.92	17.38	19.42	22.93	24.24	25.37	16.89	1294564	1295925	+	membrane attack complex component/perforin/complement C9	PFAM: membrane attack complex component/perforin/complement C9~KEGG: bfr:BF1634 hypothetical protein
Tery_0816		-0.212372	NA	-0.397115	0.952118	0.184743	NA	1.65	2.62	1.83	2.15	3.38	1.98	2.72	1296180	1296470	+	hypothetical protein	NA
Tery_0817		0.165224	0.891844	-0.151943	0.975934	0.317167	NA	17.28	9.38	13.01	17.02	11.56	13.84	9.81	1297259	1298641	-	conserved hypothetical protein	KEGG: ava:Ava_A0010 hypothetical protein
Tery_0819		-0.866073	NA	-0.240606	0.972025	-0.625467	NA	2.74	4.31	3.3	3.58	4.79	6.26	6.54	1299130	1299747	-	conserved hypothetical protein	KEGG: syn:slr0184 hypothetical protein
Tery_0820		0.137398	NA	0.441607	0.88679	-0.304208	NA	6.86	7.38	5.5	5.55	3.95	3.95	7.63	1299865	1300983	-	conserved hypothetical protein	KEGG: ava:Ava_A0011 hypothetical protein
Tery_0822		1.0767	NA	-0.419828	0.972025	1.49653	NA	0.82	1.23	1.1	1.43	1.41	0.99	0.18	1302231	1302578	-	conserved hypothetical protein	KEGG: ana:alr1536 hypothetical protein
Tery_0823		-0.0216916	0.982285	0.179273	0.956081	-0.200964	NA	15.63	18.77	14.66	17.2	11.28	18.78	14.89	1303103	1305283	-	conserved hypothetical protein	KEGG: ava:Ava_A0012 hypothetical protein
Tery_0824		0.133315	0.904832	0.0972489	0.979413	0.0360658	NA	12.34	16.46	16.12	16.48	11.28	9.88	17.07	1305631	1306536	-	conserved hypothetical protein	KEGG: ava:Ava_A0013 hypothetical protein
Tery_0825		-0.00685938	0.994673	-0.211284	0.955998	0.204425	NA	10.42	10.15	9.89	12.54	10.71	7.58	12.35	1306595	1307410	-	conserved hypothetical protein	KEGG: ava:Ava_A0014 hypothetical protein
Tery_0826		-0.645218	0.162213	-0.207791	0.940514	-0.437427	0.465607	35.1	26.46	27.3	37.62	29.88	58.32	34.87	1308378	1312364	+	HEAT domain containing protein	PFAM: HEAT domain containing protein PBS lyase HEAT-like repeat~KEGG: ava:Ava_0996 PBS lyase heat-like repeat
Tery_0827		-1.18404	NA	-0.749718	0.789664	-0.434317	NA	2.47	3.54	2.38	4.48	5.07	6.59	6.36	1312665	1313972	-	methylglyoxal synthase	TIGRFAM: methylglyoxal synthase conserved hypothetical protein~PFAM: diacylglycerol kinase catalytic region MGS-like~KEGG: syn:sll0036 putative methylglyoxal synthase
Tery_0828		-0.0965197	0.901985	-0.277085	0.84448	0.180565	0.759318	82.55	107.37	89.97	128.8	96.12	105.1	95.35	1314887	1316677	+	ABC transporter related	PFAM: ABC transporter transmembrane region ABC transporter related~SMART: ATPase~KEGG: ava:Ava_3017 ABC transporter transmembrane region
Tery_0829		-0.284933	0.65695	-0.556522	0.508765	0.271588	0.649909	20.57	22.61	19.42	32.78	28.19	28.33	23.07	1317053	1317484	+	conserved hypothetical protein	KEGG: ana:all1292 hypothetical protein
Tery_0830		-2.12224	5.93056e-12	-1.8135	3.10763e-08	-0.308737	0.625748	26.05	36.77	28.77	139.19	74.7	143.65	124.05	1318026	1318814	-	conserved hypothetical protein	KEGG: ana:all3941 unknown protein
Tery_0831		-2.05024	8.48314e-20	-1.79731	6.97939e-15	-0.252928	0.577735	32.09	41.69	35.91	128.62	125.44	154.19	150.75	1318857	1319852	-	Twin-arginine translocation pathway signal	TIGRFAM: Twin-arginine translocation pathway signal~PFAM: multicopper oxidase type 2 multicopper oxidase type 3~KEGG: ava:Ava_1760 multicopper oxidase types 2 and 3
Tery_0832	dnaX	-0.23188	0.702723	0.0653498	0.979413	-0.29723	0.566505	65.55	51.53	59.55	47.83	64.27	65.23	72.65	1320189	1322276	-	DNA polymerase III subunits gamma and tau	KEGG: ava:Ava_2215 AAA ATPase central region~TIGRFAM: DNA polymerase III subunits gamma and tau~PFAM: AAA ATPase central region~SMART: ATPase
Tery_0833		-0.616307	0.325358	-0.0613466	0.985412	-0.554961	NA	7.95	12.15	7.88	9.49	10.15	16.14	13.08	1322985	1323788	+	conserved hypothetical protein	KEGG: ana:all3713 unknown protein
Tery_0835		-0.190927	0.776275	0.127318	0.965623	-0.318245	0.548526	40.04	52.15	57.53	46.4	44.82	52.06	62.12	1326045	1326278	+	conserved hypothetical protein	KEGG: ana:asl4862 hypothetical protein
Tery_0836	ppc	-0.18071	0.789631	-0.139439	0.956081	-0.0412712	0.961142	374.63	384.42	342.28	485.11	319.09	489.26	345.09	1327223	1330339	+	Phosphoenolpyruvate carboxylase	PFAM: phosphoenolpyruvate carboxylase~KEGG: ava:Ava_2134 phosphoenolpyruvate carboxylase
Tery_0837		0.59807	0.361232	-0.0144604	0.998313	0.61253	NA	14.81	16	9.53	12.72	14.38	9.55	8.35	1330521	1331741	-	hypothetical protein	NA
Tery_0838		0.313001	0.655599	0.239906	0.916157	0.0730951	0.93702	20.29	16.92	19.61	14.51	17.48	15.16	15.26	1332219	1333871	-	Carbohydrate-selective porin OprB	PFAM: S-layer-like region Carbohydrate-selective porin OprB~KEGG: ana:alr2231 hypothetical protein
Tery_0842		-0.501485	NA	-0.293605	0.979413	-0.207881	NA	2.19	1.69	0.73	1.25	2.54	2.31	2	1336822	1337058	+	transposase	KEGG: bth:BT1096 transposase
Tery_0843		0.852515	0.021322	0.752427	0.137733	0.100087	0.907479	34.83	29.84	30.78	19.35	18.04	15.16	19.62	1337189	1337797	-	conserved hypothetical protein	KEGG: cya:CYA_1105 hypothetical protein
Tery_0844		1.0944	0.00139422	0.410634	0.789664	0.68377	0.159415	40.31	55.38	48.74	38.87	33.26	17.79	26.88	1337820	1338695	-	putative iron-sulfur cluster-binding protein	KEGG: cya:CYA_1106 putative iron-sulfur cluster-binding protein
Tery_0845	pqqC	0.940243	0.00213987	0.305354	0.835688	0.634889	0.132035	272.33	359.19	313.69	311.53	195.63	164.4	164.74	1339201	1339905	-	TENA/THI-4 protein	PFAM: TENA/THI-4 protein~KEGG: wol:WD0880 coenzyme PQQ synthesis protein C putative
Tery_0846		1.83369	9.89247e-08	1.05329	0.0139066	0.780401	0.160271	25.51	30.3	33.35	13.26	15.5	8.9	7.99	1340262	1340720	-	conserved hypothetical protein	KEGG: tel:tlr1091 unknown protein
Tery_0847	metE	3.15777	8.0027e-30	1.28425	0.000121031	1.87352	2.26661e-07	378.19	646.39	525.88	227.33	195.06	46.78	68.66	1341178	1343412	-	methionine synthase (B12-independent)	PFAM: Methionine synthase vitamin-B12 independent Cobalamin-independent synthase MetE-like~KEGG: cya:CYA_0148 5-methyltetrahydropteroyltriglutamate--homocysteine S-methyltransferase
Tery_0848		2.23037	5.7917e-07	1.43164	0.0059355	0.798729	NA	18.92	31.84	18.32	7.17	10.15	4.28	5.45	1343707	1343889	-	cell surface protein	KEGG: mba:Mbar_A1995 cell surface protein
Tery_0849		1.07138	0.000175387	0.625003	0.189508	0.446374	0.351525	66.37	71.68	70.73	44.25	45.67	27.35	38.32	1343991	1344563	-	cell surface protein	KEGG: mac:MA4292 cell surface protein
Tery_0850		-0.0794	0.936835	0.0484143	0.987398	-0.127814	0.876993	23.04	29.07	24.55	25.08	24.24	20.1	33.42	1344655	1344795	-	hypothetical protein	NA
Tery_0852		0.797195	NA	-0.95304	NA	1.75024	NA	0.82	0.15	0.92	0.72	1.69	0.33	0.36	1346434	1346811	+	hypothetical protein	NA
Tery_0854		1.51682	NA	0.765422	NA	0.751399	NA	0.27	2.46	0.73	0.36	1.13	0	0.73	1349769	1350455	+	hypothetical protein	KEGG: mba:Mbar_A2511 transposase
Tery_0855		-0.110794	0.9355	-0.255041	0.952118	0.144247	NA	10.7	12.15	10.81	7.52	19.73	11.53	12.71	1354217	1354837	+	hypothetical protein	NA
Tery_0856		0.587432	NA	0.375559	0.932306	0.211872	NA	4.11	3.85	5.68	3.58	3.38	2.97	3.09	1355187	1355828	+	TPR repeat	PFAM: TPR repeat Tetratricopeptide TPR_2~SMART: Tetratricopeptide region~KEGG: aae:aq_1896 hypothetical protein
Tery_0857		0.25175	NA	0.361547	0.924771	-0.109797	NA	5.76	6.92	5.86	4.12	5.64	7.25	3.63	1355925	1357523	+	conserved hypothetical protein	KEGG: syn:sll0499 hypothetical protein
Tery_0858		-0.140993	0.818913	0.23343	0.854726	-0.374423	0.385319	154.4	166.44	161.43	117.34	155.32	165.39	189.44	1357898	1359337	-	serine/threonine protein kinase with TPR repeats	PFAM: protein kinase TPR repeat Tetratricopeptide TPR_2~SMART: Tyrosine protein kinase Serine/threonine protein kinase Tetratricopeptide region~KEGG: ava:Ava_2528 serine/threonine protein kinase
Tery_0859		-0.501747	0.0753702	-0.0893226	0.972025	-0.412424	0.235333	272.06	241.51	229.96	262.62	261.59	341	361.26	1359705	1361627	-	sodium/hydrogen exchanger	PFAM: TrkA-N sodium/hydrogen exchanger~KEGG: ana:alr0252 Na+/H+ antiporter
Tery_0861		0.136415	0.906156	-0.273751	0.926475	0.410166	NA	7.4	11.84	10.26	11.64	12.4	9.55	8.72	1364634	1364843	-	transposase	PFAM: transposase~KEGG: syn:slr1585 putative transposase gene of IS630 family insertion sequence ISY508c
Tery_0863		0.0438398	0.961988	-0.395802	0.789664	0.439641	0.397156	103.94	121.06	117.63	186.49	112.19	125.86	96.81	1365968	1368049	-	protein of unknown function DUF255	PFAM: protein of unknown function DUF255~KEGG: ana:all1237 hypothetical protein
Tery_0864		-0.70477	NA	-0.530575	0.952118	-0.174194	NA	0.82	0.62	1.65	1.07	1.97	1.98	1.45	1368592	1368963	+	hypothetical protein	NA
Tery_0865	rbsK	0.220169	NA	-0.478373	0.862633	0.698542	NA	2.74	4.92	7.33	6.09	8.17	3.95	4.72	1369252	1370169	-	ribokinase	TIGRFAM: ribokinase~PFAM: PfkB Phosphomethylpyrimidine kinase type-1~KEGG: ana:all1784 ribokinase
Tery_0866	chlH, bchH	-0.318696	0.638661	-0.274316	0.895112	-0.0443799	0.965178	42.78	33.69	35.91	57.15	32.13	53.04	40.68	1371920	1375666	+	hydrogenobyrinic acid ac-diamide cobaltochelatase	TIGRFAM: magnesium chelatase H subunit~PFAM: CobN/magnesium chelatase~KEGG: ava:Ava_1940 magnesium-chelatase subunit H
Tery_0868		-0.389514	NA	-1.27729	0.71745	0.887774	NA	1.37	1.54	0.55	3.22	2.26	2.31	0.91	1376791	1377237	+	hypothetical protein	NA
Tery_0869		-0.121235	0.908959	-0.286342	0.908488	0.165108	0.855777	28.8	23.38	19.24	37.26	19.73	30.64	21.43	1377289	1379997	+	conserved hypothetical protein	KEGG: gvi:glr3251 hypothetical protein
Tery_0870		0.307085	0.671041	0.190576	0.952118	0.11651	0.895904	19.2	19.07	16.49	14.51	17.48	15.48	14.17	1381500	1382981	+	glycosyl transferase family 39	PFAM: glycosyl transferase family 39~KEGG: ana:alr3150 hypothetical protein
Tery_0871	trmB	0.140798	0.907411	0.029581	0.997312	0.111217	NA	7.95	10.15	7.7	7.7	9.3	7.25	8.35	1384183	1384845	-	tRNA (guanine-N(7)-)-methyltransferase	KEGG: ava:Ava_4784 tRNA (guanine-N(7)-)-methyltransferase~TIGRFAM: tRNA (guanine-N(7)-)-methyltransferase~PFAM: putative methyltransferase
Tery_0872	arsA	-0.254534	NA	1.02505	0.826061	-1.27959	NA	2.74	1.08	2.93	1.25	0.85	2.97	2.36	1385099	1385314	+	putative arsenite-transporting ATPase	KEGG: syn:slr1794 putative arsenite-transporting ATPase
Tery_0875	arsA	-0.0270016	0.979715	-0.523809	0.699099	0.496807	0.3927	134.66	131.22	115.25	245.24	117.55	144.64	114.97	1387489	1388583	+	Anion-transporting ATPase	PFAM: Anion-transporting ATPase~KEGG: ana:all4481 putative arsenite-transporting ATPase
Tery_0876	chlG, bchG	-0.386304	0.532977	-0.461078	0.789664	0.0747745	0.931701	128.62	138.14	92.35	212.64	114.73	174.29	139.49	1388873	1389853	+	chlorophyll synthase	TIGRFAM: bacteriochlorophyll/chlorophyll synthetase chlorophyll synthase ChlG~PFAM: UbiA prenyltransferase~KEGG: ana:all4480 chlorophyll synthase 33 kD subunit
Tery_0878	mrcA	-0.155047	0.860829	-0.230759	0.9139	0.075712	0.927554	66.09	43.07	48.74	69.86	52.15	69.19	48.31	1391421	1393301	+	penicillin-binding protein 1A family	KEGG: ava:Ava_0950 penicillin-binding protein 1A~TIGRFAM: penicillin-binding protein 1A family~PFAM: glycosyl transferase family 51 penicillin-binding protein transpeptidase
Tery_0879		0.0876958	0.937961	0.0267935	0.997312	0.0609023	NA	16.73	15.23	12.83	17.91	10.71	13.84	14.17	1394263	1395375	+	geranylgeranyl reductase	TIGRFAM: geranylgeranyl reductase~PFAM: monooxygenase FAD-binding FAD dependent oxidoreductase~KEGG: ana:alr1209 hypothetical protein
Tery_0880	acrB, mexB, adeJ, smeE, mtrD, cmeB	-0.0691501	0.937961	0.0214923	0.997312	-0.0906425	0.909994	38.67	33.23	30.05	36.01	30.16	41.84	29.97	1395950	1399156	-	transporter hydrophobe/amphiphile efflux-1 (HAE1) family	TIGRFAM: transporter hydrophobe/amphiphile efflux-1 (HAE1) family~PFAM: acriflavin resistance protein~KEGG: ana:all3143 RND multidrug efflux transporter
Tery_0881		0.519926	0.201688	-0.258737	0.85476	0.778663	0.0463576	43.88	50.3	52.22	66.1	49.89	32.95	35.24	1399969	1400772	+	nuclease (SNase-like)	PFAM: nuclease (SNase-like)~KEGG: ava:Ava_2776 nuclease (SNase-like)
Tery_0882	argG	0.0404791	0.95434	-0.332566	0.783744	0.373045	0.366073	181.01	178.44	178.1	251.69	196.76	187.8	161.65	1401369	1402571	-	argininosuccinate synthase	PFAM: argininosuccinate synthase ExsB~KEGG: ava:Ava_2068 argininosuccinate synthase
Tery_0883		-0.0130571	0.985536	0.130037	0.962544	-0.143094	0.828187	37.85	35.84	36.46	29.56	37.49	35.25	38.69	1403156	1404088	+	glycosyl transferase family 2	PFAM: glycosyl transferase family 2~KEGG: syn:sll1664 hypothetical protein
Tery_0884		-0.405792	0.555802	0.0332991	0.993743	-0.439091	0.506895	18.1	13.23	17.96	12.18	20.01	21.74	21.61	1404361	1404582	+	hypothetical protein	NA
Tery_0886	speE	0.0598078	0.9355	-0.21822	0.857121	0.278027	0.520147	103.12	98.76	100.59	127.19	105.71	101.15	92.81	1406490	1407422	+	spermidine synthase	PFAM: Spermine synthase~KEGG: cyb:CYB_0058 spermidine synthase
Tery_0887		-0.43515	0.287464	-0.32258	0.824233	-0.11257	0.863558	66.09	71.68	63.22	94.23	72.16	102.46	79.73	1407784	1407951	+	protein of unknown function UPF0057	PFAM: protein of unknown function UPF0057~KEGG: syn:ssr1169 salt-stress induced hydrophobic peptide
Tery_0888		-0.244663	0.737013	-0.249774	0.906476	0.00511098	0.994954	37.3	25.07	23.64	34.75	32.42	36.9	30.88	1408255	1408719	+	TM2 domain containing protein+B7201	PFAM: TM2 domain containing protein+B7201~KEGG: tdn:Tmden_1837 TM2
Tery_0889	ilvE	-0.204016	0.762747	-0.10792	0.97496	-0.0960959	0.897127	125.88	119.83	93.63	139.37	102.61	150.9	110.61	1409261	1410328	+	branched chain amino acid aminotransferase	KEGG: sep:SE0318 branched-chain amino acid aminotroansferase-like protein~TIGRFAM: branched-chain amino acid aminotransferase~PFAM: aminotransferase class IV
Tery_0890	cysZ	-0.267663	0.611256	0.187803	0.919941	-0.455466	0.301358	75.14	92.91	73.48	71.48	69.34	84.67	109.16	1410906	1411763	+	protein of unknown function DUF540	PFAM: protein of unknown function DUF540~KEGG: syn:slr1980 hypothetical protein
Tery_0891	sodN	-0.355002	0.496363	-0.351763	0.824233	-0.00323933	0.996813	1157.34	1773.34	1607.68	2320.59	1522.75	1941.55	1935.79	1412227	1412706	+	putative nickel-containing superoxide dismutase precursor (NISOD)	KEGG: pmn:PMN2A_0861 putative nickel-containing superoxide dismutase precursor (NISOD)
Tery_0892		-0.301012	0.734977	-0.529699	0.789664	0.228687	0.803276	341.99	539.48	675.21	514.31	976.17	468.17	812.24	1412737	1413084	+	hypothetical protein	KEGG: syd:Syncc9605_0872 possible peptidase S26 family protein
Tery_0893		-0.0924818	0.938911	-0.746777	0.470748	0.654295	NA	8.23	10.46	10.26	19.71	12.4	12.19	8.9	1414773	1416365	+	Heat shock protein 70	PFAM: Heat shock protein 70~KEGG: ava:Ava_0572 heat shock protein HSP70
Tery_0894		-0.415488	0.387469	-0.33666	0.830557	-0.0788284	0.91851	26.88	24.3	26.02	31.35	33.26	39.21	29.97	1416502	1418502	+	Chromosome segregation ATPase-like protein	KEGG: ana:alr7298 unknown protein
Tery_0895		0.129641	0.864753	-0.439133	0.656673	0.568774	0.168959	49.64	53.53	52.4	73.63	66.24	55.68	40.14	1419001	1419309	-	hypothetical protein	NA
Tery_0896		-0.324355	NA	0.292826	0.972025	-0.617181	NA	3.57	2	2.38	1.97	2.26	2.97	3.45	1419416	1419658	-	conserved hypothetical protein	KEGG: mta:Moth_0617 hypothetical protein
Tery_0897		-0.706557	NA	0.170122	0.985412	-0.87668	NA	0.82	1.38	1.1	0.9	1.13	1.65	2	1419747	1419899	-	conserved hypothetical protein	KEGG: mta:Moth_0618 hypothetical protein
Tery_0898		0.273148	NA	-0.796295	0.856066	1.06944	NA	1.1	2.46	0.73	3.05	1.97	1.65	0.91	1419957	1420268	-	DNA polymerase beta-like region	PFAM: DNA polymerase beta-like region~KEGG: fra:Francci3_1883 DNA polymerase beta-like region
Tery_0899		0.55182	NA	0.218583	0.979413	0.333237	NA	3.02	3.08	2.93	1.43	3.95	1.65	2.36	1420322	1420510	-	PilT protein-like	KEGG: ava:Ava_3324 PilT protein-like
Tery_0900		-0.157326	NA	-0.336436	0.936977	0.17911	NA	4.39	4.77	5.68	8.24	3.95	7.25	4.18	1420682	1420915	-	conserved hypothetical protein	KEGG: ana:asl2400 unknown protein
Tery_0901		-0.0339391	0.971682	-0.0887673	0.979413	0.0548282	0.950665	20.02	22.31	23.27	26.33	19.73	23.72	21.43	1421097	1421984	+	GCN5-related N-acetyltransferase	PFAM: GCN5-related N-acetyltransferase~KEGG: syn:sll1552 hypothetical protein
Tery_0902		-0.205347	0.879403	-0.758481	0.588468	0.553134	NA	7.95	6.15	8.98	9.49	16.63	6.59	10.72	1422258	1423010	+	protein of unknown function DUF1568	PFAM: protein of unknown function DUF1568~KEGG: ana:all4950 unknown protein
Tery_0904		-0.106686	0.933106	-0.241408	0.951382	0.134722	NA	15.63	10	12.28	17.56	11.56	17.13	10.35	1424443	1429596	-	ABC transporter related	PFAM: ABC transporter transmembrane region ABC transporter related peptidase C39 bacteriocin processing~SMART: ATPase~KEGG: ava:Ava_1129 ABC transporter transmembrane region
Tery_0905	cbiD	-0.161746	0.862647	-0.0249792	0.997312	-0.136767	0.869058	77.34	55.38	82.27	51.23	94.15	71.16	88.82	1430592	1431749	+	cobalamin biosynthesis protein CbiD	TIGRFAM: cobalamin biosynthesis protein CbiD~PFAM: cobalamin (vitamin B12) biosynthesis CbiD protein~KEGG: ana:all2847 cobalamin biosynthesis protein D
Tery_0907	guaA	0.272464	0.680849	-0.703263	0.179154	0.975727	0.0157928	38.12	36.77	52.22	61.8	75.83	40.52	30.33	1432961	1434688	+	GMP synthase (glutamine-hydrolyzing)	TIGRFAM: GMP synthase large subunit GMP synthase small subunit~PFAM: glutamine amidotransferase class-I GMP synthase-like~KEGG: ana:all2846 GMP synthase (glutamine-hydrolyzing)
Tery_0908		0.671867	NA	0.534006	0.910382	0.137861	NA	4.11	2.31	2.93	1.97	2.26	1.32	2.36	1435221	1435445	+	conserved hypothetical protein	KEGG: ava:Ava_2120 hypothetical protein
Tery_0909	ggt	-0.0747679	0.942546	-0.323718	0.856461	0.24895	NA	12.34	12.15	13.93	14.87	17.2	13.84	13.26	1435656	1437428	+	gamma-glutamyltransferase 1. Threonine peptidase. MEROPS family T03	KEGG: ana:alr2051 gamma-glutamyltranspeptidase~TIGRFAM: gamma-glutamyltransferase~PFAM: gamma-glutamyltranspeptidase
Tery_0910	pps, ppsA	0.0982358	0.907653	-0.0905215	0.979413	0.188757	0.783334	23.04	22.77	25.84	25.26	25.37	21.09	23.43	1439019	1441514	-	phosphoenolpyruvate synthase	PFAM: PEP-utilizing enzyme PEP-utilising enzyme mobile region~KEGG: ava:Ava_3388 PEP-utilizing enzyme
Tery_0911		-0.475387	NA	-0.094672	0.985412	-0.380715	NA	4.66	3.54	4.76	4.12	5.07	5.93	5.99	1441709	1442476	+	conserved hypothetical protein	KEGG: ava:Ava_0976 hypothetical protein
Tery_0912		-0.304931	0.575271	0.212775	0.908966	-0.517706	0.245852	72.68	62.15	76.96	49.98	71.6	80.06	94.08	1443313	1444083	+	protein of unknown function DUF1350	PFAM: protein of unknown function DUF1350~KEGG: ava:Ava_3724 protein of unknown function DUF1350
Tery_0913	bvdR	0.629391	0.170306	0.19538	0.947474	0.434011	0.462222	82.28	55.84	83.19	48.37	80.06	45.8	49.4	1446531	1447538	-	oxidoreductase-like	PFAM: oxidoreductase-like~KEGG: ava:Ava_0755 homoserine dehydrogenase NAD-binding
Tery_0914	petF	-0.583901	0.224645	-0.432401	0.789664	-0.1515	0.845814	352.69	484.1	432.98	765.47	371.53	639.83	631.7	1447844	1448134	+	ferredoxin (2Fe-2S)	TIGRFAM: ferredoxin [2Fe-2S]~PFAM: ferredoxin~KEGG: gvi:gsr3623 ferredoxin
Tery_0915	petF	-0.313885	0.67575	-0.991744	0.0460078	0.677858	0.21522	103.12	154.29	176.27	380.5	191.96	188.78	171.82	1448619	1448921	+	ferredoxin (2Fe-2S)	TIGRFAM: ferredoxin [2Fe-2S]~PFAM: ferredoxin~KEGG: cyb:CYB_1598 ferredoxin 2Fe-2S
Tery_0916	petF	-0.378569	0.495605	-0.283103	0.857121	-0.0954662	0.908052	432.77	628.55	714.97	695.25	738.82	596.01	945.74	1449238	1449534	+	ferredoxin (2Fe-2S)	TIGRFAM: ferredoxin [2Fe-2S]~PFAM: ferredoxin~KEGG: gvi:gsr3623 ferredoxin
Tery_0918		0.198498	0.754027	-0.234756	0.877666	0.433254	0.35458	46.35	42.61	45.62	58.04	46.51	41.84	36.69	1450074	1451684	-	SpoIID/LytB domain	TIGRFAM: SpoIID/LytB domain~PFAM: Stage II sporulation D~KEGG: ana:alr4147 amidase enhancer
Tery_0919		0.0554632	0.938992	0.249257	0.84659	-0.193793	0.718051	111.07	103.68	118.92	80.61	105.99	104.11	110.07	1453015	1453713	+	conserved hypothetical protein	KEGG: ana:all4144 hypothetical protein
Tery_0920		0.0211947	0.97331	0.238865	0.835688	-0.217671	0.592014	219.13	205.36	210.72	178.96	177.87	209.87	207.96	1454098	1454445	+	anti-sigma-factor antagonist	TIGRFAM: anti-anti-sigma factor~PFAM: Sulfate transporter/antisigma-factor antagonist STAS~KEGG: ava:Ava_3722 anti-sigma-factor antagonist (STAS) domain protein
Tery_0921	rsbUP	0.000466072	0.999809	0.304272	0.846012	-0.303806	0.583422	168.12	194.59	219.33	122.71	190.55	166.38	221.77	1455460	1456596	-	response regulator receiver modulated serine phosphatase	PFAM: response regulator receiveR Stage II sporulation E~SMART: Protein phosphatase 2C-like~KEGG: ana:alr1086 two-component response regulator
Tery_0922	rsbW	0.132774	0.876617	0.566176	0.458166	-0.433402	0.405311	99.28	74.61	87.4	46.58	70.75	70.84	87.54	1456763	1457209	+	putative anti-sigma regulatory factor serine/threonine protein kinase	KEGG: cya:CYA_1989 sensor histidine kinase
Tery_0923		-0.340597	0.65695	0.120902	0.979413	-0.461499	0.486947	21.39	23.84	29.87	15.23	31.29	30.31	33.24	1457516	1457776	-	hypothetical protein	NA
Tery_0925		-0.0715774	0.9355	0.444319	0.710613	-0.515897	0.273742	50.46	50.3	45.26	28.84	42.85	51.4	51.04	1458463	1458756	+	transposase	PFAM: transposase~KEGG: syn:sll0431 putative transposase gene of IS630 family insertion sequence ISY100h
Tery_0927		-0.195208	NA	-0.332482	0.972025	0.137274	NA	1.37	2	1.65	1.07	3.38	1.65	2.18	1460342	1460470	-	transposase family protein	KEGG: ava:Ava_C0087 transposase family protein
Tery_0929		-0.0526515	0.936012	0.00712665	0.998313	-0.0597781	0.916085	398.76	402.72	378.37	360.25	418.6	398.99	417.93	1461792	1464824	-	PBS lyase HEAT-like repeat	PFAM: PBS lyase HEAT-like repeat~KEGG: ava:Ava_2039 hypothetical protein
Tery_0930	infC	-0.307727	0.378825	0.21839	0.84659	-0.526117	0.0908034	393.55	376.11	402.93	316.72	351.79	460.6	508.01	1466317	1466853	-	bacterial translation initiation factor 3 (bIF-3)	TIGRFAM: translation initiation factor IF-3~PFAM: initiation factor 3~KEGG: ava:Ava_2038 translation initiation factor IF-3
Tery_0931	dhaA	-0.151378	0.870581	0.106338	0.979413	-0.257716	0.709965	169.21	116.14	151.35	93.87	175.33	146.94	176.18	1467224	1468048	+	alpha/beta hydrolase fold	PFAM: alpha/beta hydrolase fold~KEGG: ana:alr4625 hypothetical protein
Tery_0932		-0.174815	NA	0.346512	0.955998	-0.521327	NA	3.29	3.69	4.95	1.25	5.36	4.94	4.18	1468297	1468482	-	D-alanyl-D-alanine carboxypeptidase	KEGG: syn:sll0777 D-alanyl-D-alanine carboxypeptidase
Tery_0935		0.147876	NA	0.565511	0.85283	-0.417634	NA	5.21	3.85	4.03	2.51	3.38	3.29	4.36	1470233	1470976	-	hypothetical protein	KEGG: ava:Ava_A0008 hypothetical protein
Tery_0936		1.02764	NA	1.12216	NA	-0.0945172	NA	1.37	0.15	0.73	0.36	0.28	0.33	0.36	1470979	1471278	-	hypothetical protein	KEGG: bja:bll3563 hypothetical protein
Tery_0937		0.0397921	0.969142	0.362357	0.835688	-0.322565	0.612192	39.49	24.15	29.68	21.5	26.5	29.98	30.15	1471755	1473455	-	WD-repeat protein	KEGG: ana:alr7129 WD-repeat protein
Tery_0938		0.08704	0.903335	0.272734	0.835688	-0.185694	0.724708	112.44	91.53	90.52	84.2	76.95	93.24	91.54	1474632	1477691	-	protein of unknown function UPF0182	PFAM: protein of unknown function UPF0182~KEGG: ava:Ava_3693 hypothetical protein
Tery_0941		-1.37083	NA	-0.759339	0.906144	-0.611489	NA	0	2	0.73	1.43	1.97	2.64	2.54	1481922	1482455	+	transposase	KEGG: ana:alr4628 transposase
Tery_0942		-0.140169	0.857159	0.230276	0.90186	-0.370445	0.468739	41.41	45.38	41.41	31.53	41.44	42.83	51.22	1482519	1483148	+	hypothetical protein	KEGG: vvy:VV0549 hypothetical protein
Tery_0943		-0.4528	0.214566	-0.232695	0.857121	-0.220105	0.657885	114.36	112.45	98.03	139.91	112.75	163.09	134.22	1483210	1487364	+	multi-sensor hybrid histidine kinase	KEGG: ava:Ava_1029 multi-sensor hybrid histidine kinase~TIGRFAM: PAS sensor protein~PFAM: response regulator receiveR ATP-binding region ATPase-like histidine kinase HAMP region histidine kinase A-like Hpt PAS fold-3 PAS fold-4 PAS fold~SMART: PAS PAC motif
Tery_0944		0.177491	0.793249	0.0382162	0.987398	0.139274	0.831907	51.28	42.3	54.79	41.92	54.12	44.48	43.05	1488276	1489448	-	aminotransferase	PFAM: aminotransferase class I and II~KEGG: ava:Ava_0159 aspartate aminotransferase
Tery_0945	trxA	0.172217	0.80315	-0.0803827	0.979413	0.2526	0.649909	614.05	812.83	841.58	633.8	957.28	618.41	725.97	1491215	1491544	-	Thioredoxin domain	PFAM: Thioredoxin domain~KEGG: ava:Ava_0160 thioredoxin-related
Tery_0948	glpX	0.63576	0.101838	-0.540016	0.508765	1.17578	0.00141388	1440.91	1854.1	1742.35	3035.54	1824.65	1223.64	942.29	1494752	1495789	+	D-fructose 16-bisphosphatase / sedoheptulose 17-bisphosphatase	TIGRFAM: fructose-16-bisphosphatase class II~PFAM: GlpX~KEGG: syn:slr2094 fructose-16-/sedoheptulose-17-bisphosphatase GlpX protein
Tery_0949	hemA	0.431556	0.285932	-0.193404	0.913025	0.62496	0.107296	298.38	436.57	362.25	468.1	364.48	264.23	279.34	1496538	1497833	+	glutamyl-tRNA reductase	PFAM: glutamyl-tRNA reductase Shikimate/quinate 5-dehydrogenase~KEGG: ava:Ava_3699 glutamyl-tRNA reductase
Tery_0950		0.483566	0.256186	0.116652	0.972025	0.366914	0.475233	54.58	59.69	64.68	56.25	53.28	34.26	50.49	1498060	1499565	+	hypothetical protein	KEGG: afu:AF2345m predicted DNA methylase containing a Zn-ribbon module
Tery_0952		0.13999	0.908959	0.416979	0.854726	-0.276989	NA	7.68	8	8.98	6.09	6.2	8.24	6.9	1501447	1501731	+	hypothetical protein	NA
Tery_0953		-0.399006	0.238625	0.0881697	0.972068	-0.487176	0.159606	131.64	135.68	134.31	114.83	136.15	173.96	179.63	1502663	1503307	-	conserved hypothetical protein	KEGG: ava:Ava_1879 hypothetical protein
Tery_0954	rpaB	-0.48578	0.182151	-0.405349	0.696582	-0.0804308	0.906974	287.96	256.59	224.64	375.3	299.64	404.59	314.94	1503514	1504245	-	two component transcriptional regulator winged helix family	PFAM: response regulator receiveR transcriptional regulatory protein-like~KEGG: syf:Synpcc7942_1453 two component transcriptional regulator winged helix family
Tery_0956	radA, sms	-0.433044	0.396684	-0.164976	0.955998	-0.268068	0.662958	21.12	20.61	19.06	24.36	20.58	24.38	29.97	1505693	1507246	+	DNA repair protein RadA	TIGRFAM: DNA repair protein RadA~SMART: ATPase~KEGG: ana:alr3823 DNA repair protein
Tery_0957	rfbB, rffG	-0.463344	0.355765	-0.10848	0.979413	-0.354864	0.544976	86.39	62.15	58.82	86.53	60.89	112.68	78.28	1509381	1510454	-	dTDP-glucose 46-dehydratase	TIGRFAM: dTDP-glucose 46-dehydratase~PFAM: NAD-dependent epimerase/dehydratase 3-beta hydroxysteroid dehydrogenase/isomerase polysaccharide biosynthesis protein CapD dTDP-4-dehydrorhamnose reductase Male sterility-like~KEGG: ava:Ava_2639 dTDP-glucose 46-dehydratase
Tery_0958		-0.355933	0.51268	0.00140553	0.99882	-0.357339	0.512918	44.98	42.15	33.71	47.29	32.13	54.03	49.22	1511514	1513337	+	Putative enzyme of poly-gamma-glutamate biosynthesis (capsule formation)-like	KEGG: tel:tll1801 similar to poly-gamma-glutamic synthesis PgsA protein
Tery_0964		0.0339514	NA	0.233376	NA	-0.199425	NA	0.27	0.92	0.92	0.9	0.28	0	1.27	1518214	1518468	-	helicase domain protein	KEGG: pst:PSPTO0037 helicase domain protein
Tery_0966		-0.58839	0.105512	0.00523974	0.99882	-0.59363	0.157249	38.4	33.38	33.35	37.44	31.57	57.33	48.31	1519889	1521130	+	peptidase M16-like	PFAM: peptidase M16-like~KEGG: ana:alr2744 processing protease
Tery_0968	accA	-0.535526	0.063503	0.0382598	0.985412	-0.573786	0.0789198	291.8	289.97	321.39	283.76	299.64	390.09	483.31	1522901	1523875	+	acetyl-coenzyme A carboxylase carboxyl transferase subunit alpha	KEGG: ana:alr5285 acetyl-CoA carboxylase alpha subunit~TIGRFAM: acetyl-CoA carboxylase carboxyl transferase alpha subunit~PFAM: acetyl-CoA carboxylase alpha subunit
Tery_0969	folE	-0.0415649	0.951055	-0.110936	0.956418	0.0693712	0.908662	207.33	225.36	223.36	234.14	235.94	202.62	247.74	1525249	1525980	+	GTP cyclohydrolase	PFAM: GTP cyclohydrolase I~KEGG: ana:alr5287 GTP cyclohydrolase I
Tery_0970		0.0725211	0.933106	-0.0670276	0.979413	0.139549	0.831446	58.69	50.61	52.4	65.92	45.67	52.06	50.49	1527065	1528504	+	Phosphoglucomutase	PFAM: phosphoglucomutase/phosphomannomutase C terminal phosphoglucomutase/phosphomannomutase alpha/beta/alpha domain I phosphoglucomutase/phosphomannomutase alpha/beta/alpha domain II phosphoglucomutase/phosphomannomutase alpha/beta/alpha domain III~KEGG: ava:Ava_2367 phosphoglucomutase/phosphomannomutase
Tery_0972		0.955543	0.00467918	0.83273	0.0582417	0.122813	0.869058	105.04	75.68	71.83	54.46	38.9	46.45	40.5	1531676	1533391	+	histidine kinase	PFAM: histidine kinase A-like~KEGG: ana:alr2572 two-component sensor histidine kinase
Tery_0974	xylB	-0.242567	0.80315	-0.108325	0.979413	-0.134242	NA	12.89	12.77	8.25	12.54	11.56	10.87	15.44	1534516	1535817	-	carbohydrate kinase FGGY	PFAM: carbohydrate kinase FGGY~KEGG: ava:Ava_2006 carbohydrate kinase FGGY
Tery_0975		0.704069	NA	-0.48598	0.89637	1.19005	NA	4.11	3.08	3.11	3.94	5.64	2.97	1.45	1536955	1538265	+	TPR repeat	PFAM: TPR repeat~SMART: Tetratricopeptide region~KEGG: ava:Ava_B0009 serine/threonine protein kinase with TPR repeats
Tery_0976		-0.750234	NA	-0.568235	0.824233	-0.181998	NA	4.94	4.77	4.4	6.09	7.89	8.24	7.63	1538888	1539967	+	hypothetical protein	KEGG: ana:alr7233 unknown protein
Tery_0977		-0.202902	0.784924	0.2499	0.906144	-0.452802	0.413077	33.18	27.23	27.67	25.44	23.4	40.52	27.61	1540186	1543833	+	TPR repeat	PFAM: TPR repeat Tetratricopeptide TPR_3 Tetratricopeptide TPR_4 Tetratricopeptide TPR_2~SMART: Tetratricopeptide region~KEGG: gvi:glr1061 similar to kinesin light chain
Tery_0978	cpeU, mpeU	0.371752	0.409912	-0.0608501	0.980655	0.432602	0.349074	68.01	55.53	50.57	59.47	60.61	44.48	45.04	1543881	1544885	-	PBS lyase HEAT-like repeat	PFAM: HEAT domain containing protein PBS lyase HEAT-like repeat~KEGG: gvi:gll1255 bilin biosynthesis protein MpeU homolog
Tery_0979	cpeT	-0.29218	0.626335	-0.303224	0.84649	0.0110445	0.98751	78.16	70.92	64.13	105.51	68.22	99.5	75.19	1545005	1545634	-	protein of unknown function DUF1001	PFAM: protein of unknown function DUF1001~KEGG: gvi:glr1193 CpeT protein
Tery_0980	cpeZ	0.0647327	0.936835	-0.127841	0.962544	0.192574	0.743347	59.24	73.84	84.65	80.61	77.52	63.59	75.38	1545701	1546360	-	PBS lyase HEAT-like repeat	PFAM: HEAT domain containing protein PBS lyase HEAT-like repeat~KEGG: gvi:gll1187 putative phycoerythrin lyase subunit
Tery_0982		-0.00398131	0.996032	-0.103735	0.979413	0.0997536	0.903405	116.56	157.98	150.25	138.66	164.62	103.78	179.99	1547067	1547372	-	Ankyrin	PFAM: Ankyrin~KEGG: ani:AN8767.2 hypothetical protein
Tery_0983	cpeA, mpeA	0.438502	0.306973	0.00956695	0.998313	0.428935	0.373864	9305.85	13262.5	11007.9	12463.5	9666.7	6933.64	9611.94	1547518	1548006	-	Phycobilisome protein	PFAM: Phycobilisome protein~KEGG: syd:Syncc9605_0434 C-phycoerythrin class II alpha chain
Tery_0984	cpeB, mpeB	0.589704	0.172634	-0.494049	0.685302	1.08375	0.00647348	3148.66	4538.11	4382.54	7148.98	4132.16	2888.77	2467.96	1548092	1548631	-	Phycobilisome protein	PFAM: Phycobilisome protein~KEGG: syd:Syncc9605_0435 C-phycoerythrin class II beta chain
Tery_0985	cpeE	0.532928	0.21248	-0.353136	0.824233	0.886064	0.0244599	1160.9	1704.27	1392.93	2173.16	1436.21	1110.31	856.19	1549118	1549912	+	Phycobilisome linker polypeptide	PFAM: Phycobilisome linker polypeptide CpcD phycobilisome linker-like~KEGG: gvi:glr1265 phycoerythrin-associated linker protein
Tery_0986		0.480216	0.142813	-0.0299306	0.987398	0.510146	0.159606	152.48	129.22	134.49	150.12	131.08	105.43	93.9	1551310	1552242	+	CpcD phycobilisome linker-like	PFAM: CpcD phycobilisome linker-like~KEGG: pfa:PFE0070w interspersed repeat antigen putative
Tery_0987	cpeU, mpeU	-0.0128831	0.985536	0.0287725	0.990363	-0.0416557	0.960368	69.39	69.38	64.13	60.55	71.6	58.97	77.01	1552440	1553297	-	PBS lyase HEAT-like repeat	PFAM: HEAT domain containing protein PBS lyase HEAT-like repeat~KEGG: gvi:gll1255 bilin biosynthesis protein MpeU homolog
Tery_0988		0.3231	0.633471	-0.15532	0.962544	0.47842	0.412609	30.17	35.84	36.28	28.66	47.64	24.05	30.33	1553319	1553792	-	Ankyrin	PFAM: Ankyrin~KEGG: dre:570732 si:dkey-177f17.1
Tery_0989		-0.830323	NA	0.626573	NA	-1.4569	NA	0.55	0.77	0.18	0.36	0.28	0.66	1.09	1554577	1554864	+	hypothetical protein	NA
Tery_0990	cpeY	0.671856	0.0287281	-0.098801	0.972068	0.770657	0.0248942	232.02	312.58	230.87	290.92	260.18	173.3	152.39	1555350	1556627	+	PBS lyase HEAT-like repeat	PFAM: PBS lyase HEAT-like repeat~KEGG: gvi:gll1188 putative phycoerythrin lyase subunit
Tery_0991		0.0432353	0.969142	0.14269	0.972025	-0.0994543	0.914631	26.33	27.07	21.07	16.48	28.75	21.42	26.52	1557475	1557855	-	hypothetical protein	KEGG: bte:BTH_II0087 transposase
Tery_0995	cpeZ	0.354079	0.4698	0.201869	0.914804	0.152209	0.814226	154.95	236.59	194.78	153.34	185.48	137.39	168.91	1559925	1560536	-	PBS lyase HEAT-like repeat	PFAM: HEAT domain containing protein PBS lyase HEAT-like repeat~KEGG: gvi:gll1187 putative phycoerythrin lyase subunit
Tery_0996	cpeA, mpeA	0.501874	0.157158	-0.393904	0.710571	0.895777	0.00695432	7225.67	8600.73	10951.4	11243.8	12088.4	6601.54	6026.24	1561195	1561689	-	Phycobilisome protein	PFAM: Phycobilisome protein~KEGG: sye:Syncc9902_1902 C-phycoerythrin class I alpha chain
Tery_0997	cpeB, mpeB	0.536048	0.356842	0.0107536	0.998313	0.525294	0.413003	1638.37	3050.12	3614.62	2440.8	3025.2	1452.95	2370.79	1561761	1562300	-	Phycobilisome protein	PFAM: Phycobilisome protein~KEGG: gvi:gll1190 phycoerythrin beta subunit
Tery_0998	cpeB, mpeB	1.11438	0.000599133	-0.0952127	0.979413	1.20959	0.00170924	5376.95	8387.22	10416.7	9432.31	7703.93	3721.66	3737.36	1562383	1562916	-	Phycobilisome protein	PFAM: Phycobilisome protein~KEGG: gvi:gll1190 phycoerythrin beta subunit
Tery_0999	cpeE	0.638736	0.103302	-0.233881	0.906144	0.872617	0.0310375	816.72	1388.46	1424.08	1543.84	1288.22	761.4	795.71	1563071	1563907	+	Phycobilisome linker polypeptide	PFAM: Phycobilisome linker polypeptide CpcD phycobilisome linker-like~KEGG: gvi:glr1265 phycoerythrin-associated linker protein
Tery_1000		-0.0855067	0.902416	0.219532	0.857121	-0.305039	0.480697	119.85	103.99	111.22	89.93	100.92	127.5	110.07	1564055	1565539	-	ankyrin	KEGG: ava:Ava_4314 ankyrin
Tery_1001		0.93568	0.00202472	0.416875	0.716414	0.518806	0.245658	76.79	85.84	78.97	51.77	68.78	36.24	47.59	1565800	1566267	+	conserved hypothetical protein	KEGG: ana:alr2749 hypothetical protein
Tery_1002		0.459497	0.185317	0.415291	0.579863	0.0442063	0.947165	89.68	97.53	98.95	72.73	69.63	63.59	75.01	1566751	1567509	-	hypothetical protein	KEGG: ava:Ava_4316 hypothetical protein
Tery_1003		0.316367	0.470293	0.00810267	0.998313	0.308264	0.492952	82.55	105.99	101.88	95.3	96.69	75.45	80.46	1567748	1568413	+	NmrA-like	PFAM: NAD-dependent epimerase/dehydratase 3-beta hydroxysteroid dehydrogenase/isomerase NmrA-like Male sterility-like~KEGG: ana:alr2751 hypothetical protein
Tery_1004		-0.0893888	0.912728	-0.218587	0.908488	0.129198	0.850949	53.2	65.22	56.99	80.43	54.69	57.33	67.2	1568627	1569361	+	glycoside hydrolase family 24	PFAM: glycoside hydrolase family 24~KEGG: ava:Ava_4318 glycoside hydrolase family 24
Tery_1005	rdgB	0.153706	0.837065	0.0276337	0.993023	0.126072	0.853847	112.72	164.75	141.27	121.28	151.94	108.07	143.12	1569547	1570164	+	non-canonical purine NTP pyrophosphatase rdgB/HAM1 family	TIGRFAM: non-canonical purine NTP pyrophosphatase rdgB/HAM1 family~PFAM: Ham1-like protein~KEGG: ana:all5088 HAM1 protein
Tery_1008		-0.594169	NA	-0.409204	NA	-0.184964	NA	0	1.54	0.55	0.9	1.13	0.99	1.27	1573710	1574747	+	transposase	KEGG: ana:alr4628 transposase
Tery_1009		-0.0656969	0.929593	-0.167175	0.924771	0.101478	0.86325	142.34	129.06	145.3	167.5	142.35	159.79	131.86	1574817	1575638	+	TPR repeat	PFAM: TPR repeat Tetratricopeptide TPR_2~SMART: Tetratricopeptide region~KEGG: cyb:CYB_2887 tetratricopeptide repeat protein
Tery_1010	secG	0.211722	0.729963	-0.326775	0.822404	0.538497	0.19104	77.89	80.76	89.78	121.1	85.13	68.86	74.29	1575770	1576003	-	preprotein translocase SecG subunit	TIGRFAM: preprotein translocase SecG subunit~PFAM: Preprotein translocase SecG subunit~KEGG: ana:asl4181 preprotein translocase SecG subunit
Tery_1011	gpmI	0.11434	0.852268	-0.0881493	0.972025	0.20249	0.640654	227.35	236.28	226.47	262.44	223.82	219.1	206.87	1576068	1577666	-	phosphoglycerate mutase	KEGG: ana:all4182 23-bisphosphoglycerate-independent phosphoglycerate mutase~TIGRFAM: phosphoglycerate mutase 23-bisphosphoglycerate-independent~PFAM: metalloenzyme BPG-independent PGAM-like
Tery_1012		-0.501909	0.140403	-0.193834	0.908388	-0.308076	0.490939	101.2	78.45	83.92	96.92	102.61	133.1	115.88	1579082	1580158	+	hypothetical protein	KEGG: ava:Ava_1845 hypothetical protein
Tery_1013		-0.379257	0.355765	-0.0558476	0.984947	-0.32341	0.485335	134.38	141.52	105.91	144.21	118.67	176.27	155.66	1580492	1581229	+	MORN motif containing protein	PFAM: MORN motif~KEGG: syn:slr1485 putative phosphatidylinositol phosphate kinase salt-induced periplasmic protein
Tery_1014	psaE	0.572674	0.156294	0.0280674	0.993182	0.544606	0.236108	396.57	603.93	604.85	575.4	469.34	306.08	414.48	1581744	1581953	+	photosystem I reaction centre subunit IV/PsaE	PFAM: photosystem I reaction centre subunit IV/PsaE~KEGG: ana:asr4319 photosystem I protein E
Tery_1015	mutM, fpg	-0.0744753	0.928501	0.278974	0.846012	-0.353449	0.468994	195.27	181.36	191.66	120.02	191.12	199.66	199.79	1583042	1583944	+	Formamidopyrimidine-DNA glycosylase / DNA-(apurinic or apyrimidinic site) lyase	KEGG: ana:alr4320 formamidopyrimidine-DNA glycosylase~TIGRFAM: formamidopyrimidine-DNA glycosylase~PFAM: Formamidopyrimidine-DNA glycolase zinc finger Fpg-type
Tery_1016		-0.104888	0.899272	-0.201364	0.919941	0.0964762	0.896557	125.06	146.29	131.93	130.24	177.87	115.64	173.27	1584567	1584785	+	conserved hypothetical protein	KEGG: ana:asr4321 hypothetical protein
Tery_1018	thrB1	0.425556	0.301466	-0.0154707	0.997312	0.441026	0.331933	104.22	89.22	99.13	81.15	115.29	73.8	71.56	1585964	1586881	+	homoserine kinase	TIGRFAM: homoserine kinase~PFAM: GHMP kinase GHMP kinase C terminal~KEGG: ava:Ava_2794 homoserine kinase
Tery_1019	oplAH	0.0048357	0.994827	0.000273136	0.99938	0.00456256	0.995067	118.2	87.07	103.89	116.08	88.23	124.87	81.37	1587407	1591402	-	5-oxoprolinase (ATP-hydrolyzing)	PFAM: Hydantoinase/oxoprolinase Hydantoinase B/oxoprolinase Hydantoinaseoxoprolinase-like~KEGG: mma:MM2912 5-oxoprolinase
Tery_1020	pbuG	0.388336	0.543774	0.282985	0.889428	0.10535	0.908118	42.78	27.38	31.7	22.57	32.98	23.39	27.97	1591706	1593103	-	Xanthine/uracil/vitamin C permease	PFAM: Xanthine/uracil/vitamin C permease~KEGG: mja:MJ0326 hypothetical protein
Tery_1021		0.155758	0.815326	-0.012753	0.998313	0.168511	0.783028	61.98	64.61	55.7	61.62	60.32	46.45	62.12	1594183	1594482	-	hypothetical protein	NA
Tery_1022	gldA	-0.0890258	0.892447	0.161276	0.918677	-0.250302	0.556152	256.15	213.67	241.13	206.01	215.36	267.2	237.75	1594657	1595790	+	iron-containing alcohol dehydrogenase	PFAM: iron-containing alcohol dehydrogenase~KEGG: ana:alr2764 glycerol dehydrogenase
Tery_1023		0.0280695	0.969142	0.120557	0.955998	-0.0924871	0.869058	257.25	248.13	303.62	241.3	252.29	250.07	279.34	1596127	1597305	+	aminotransferase	PFAM: aminotransferase class I and II~KEGG: ana:alr2765 aminotransferase
Tery_1024		-0.313714	NA	0.724136	0.824233	-1.03785	NA	3.84	5.85	4.4	3.58	1.97	4.28	7.27	1598452	1599138	-	hypothetical protein	KEGG: mba:Mbar_A2511 transposase
Tery_1026	ureJ	-0.0095506	0.987856	-0.143995	0.945985	0.134445	0.809281	159.89	152.91	140.17	182.01	149.4	160.45	144.21	1601167	1601847	+	HupE/UreJ protein	PFAM: HupE/UreJ protein~KEGG: syn:slr2135 hydrogenase accessory protein
Tery_1027	cobW	-0.141784	0.797331	0.191189	0.889428	-0.332973	0.405311	331.57	297.35	259.64	257.07	258.77	324.85	329.29	1602686	1603732	+	cobalamin biosynthesis protein CobW	TIGRFAM: cobalamin biosynthesis protein CobW~PFAM: cobalamin synthesis protein P47K cobalamin synthesis CobW-like~KEGG: syn:slr0502 cobaramin synthesis protein CobW
Tery_1028		0.00214157	0.998734	0.0564701	0.985412	-0.0543285	0.960893	42.51	37.23	43.79	26.33	52.99	35.58	46.32	1604273	1604758	-	hypothetical protein	KEGG: dre:565211 similar to NG37 protein
Tery_1029		-0.282062	0.739115	0.119368	0.979413	-0.40143	NA	11.79	12.61	12.28	13.61	8.46	15.81	14.17	1604765	1605049	-	hypothetical protein	NA
Tery_1030		-0.166739	0.877386	0.368823	0.847837	-0.535562	NA	16.73	12.77	10.81	9.85	10.71	14.17	15.62	1605057	1606238	-	serine/threonine protein kinase with FHA domain	PFAM: Forkhead-associated protein kinase~SMART: Tyrosine protein kinase Serine/threonine protein kinase~KEGG: chy:CHY_1478 putative serine/threonine protein kinase
Tery_1034		-0.126456	NA	0.344093	0.962544	-0.47055	NA	1.65	2.31	3.3	1.43	2.54	2.64	2.72	1615167	1615469	+	conserved hypothetical protein	KEGG: ana:alr3496 unknown protein
Tery_1035		0.392316	NA	-0.367023	0.952118	0.759339	NA	4.94	2.31	2.02	3.22	4.51	2.64	2	1615715	1616581	+	conserved hypothetical protein	KEGG: ana:all5014 hypothetical protein
Tery_1036		-0.267835	0.597907	-0.0876011	0.979413	-0.180234	0.743347	53.75	61.99	57.35	57.86	64.55	74.79	65.02	1619340	1621193	-	serine/threonine protein kinase	PFAM: protein kinase protein of unknown function DUF323~SMART: Tyrosine protein kinase Serine/threonine protein kinase~KEGG: ana:alr1336 serine/threonine kinase
Tery_1037		-0.115477	0.873198	0.352769	0.789664	-0.468246	0.248296	287.41	235.51	279.8	182.72	234.25	257.64	322.03	1624555	1625238	+	cyclic nucleotide-binding protein	PFAM: cyclic nucleotide-binding~KEGG: ava:Ava_0144 cyclic nucleotide-binding domain (cNMP-BD) protein
Tery_1038		0.323841	0.433445	0.270421	0.835688	0.05342	0.93365	252.04	195.67	200.27	188.46	167.16	178.9	166.55	1625440	1627242	+	peptidase M61	PFAM: peptidase M61~SMART: PDZ/DHR/GLGF~KEGG: ava:Ava_0145 peptidase M61
Tery_1039		-0.0197805	0.982285	0.488525	0.74146	-0.508305	0.376217	67.19	46.76	66.51	30.99	54.69	61.61	60.3	1627718	1628632	+	hypothetical protein	NA
Tery_1040	urtD	0.269734	0.630261	0.0835762	0.979413	0.186158	0.759318	222.97	197.21	224.64	162.3	241.58	155.51	200.88	1629979	1630473	+	hypothetical protein	KEGG: syn:sll0764 ABC-type urea transport system ATP-binding protein
Tery_1041	leuD	0.298867	0.532977	0.107164	0.972025	0.191702	0.726862	222.42	250.9	265.5	206.19	249.19	169.35	231.03	1631177	1631728	-	3-isopropylmalate dehydratase small subunit	TIGRFAM: 3-isopropylmalate dehydratase small subunit~PFAM: aconitate hydratase-like~KEGG: cme:CMO094C 3-isopropylmalate dehydratase small subunit
Tery_1042		0.142831	0.845125	0.509363	0.488159	-0.366532	0.45983	61.16	50.61	56.99	34.57	44.26	53.37	48.68	1632117	1632995	+	conserved hypothetical protein	KEGG: ava:Ava_1992 hypothetical protein
Tery_1043		-0.286794	0.598927	0.216645	0.906892	-0.503439	0.257298	70.48	53.07	52.22	54.28	45.38	75.12	67.75	1633212	1634891	+	ABC-1	PFAM: ABC-1~KEGG: syn:sll0095 ABC1-like protein
Tery_1044		-0.639207	NA	-0.377878	0.906144	-0.261328	NA	4.66	6	4.21	6.45	6.48	8.24	7.45	1635210	1635488	+	hypothetical protein	KEGG: syc:syc0242_d hypothetical protein
Tery_1045		-0.699081	0.224343	-0.518335	0.789664	-0.180746	0.845411	19.47	13.84	17.22	15.05	33.26	26.03	28.33	1635756	1636112	+	putative transposase	KEGG: gvi:glr4076 putative transposase
Tery_1046		-1.5512	2.99565e-12	-0.18469	0.908488	-1.36651	1.04087e-06	4084.13	2975.51	3421.68	4248.69	3650.14	10650	9854.95	1636298	1636651	-	protein of unknown function DUF1257	PFAM: protein of unknown function DUF1257~KEGG: ava:Ava_4766 protein of unknown function DUF1257
Tery_1047		-0.560119	0.0800403	0.425613	0.579863	-0.985732	0.00147392	5118.88	4197.53	4139.95	2836.7	3804.61	6241.43	7003.39	1636808	1638328	-	AAA ATPase central region	PFAM: AAA ATPase central region~SMART: ATPase~KEGG: ava:Ava_4767 AAA ATPase central region
Tery_1048		-0.561138	0.172262	0.222734	0.908488	-0.783873	0.0551359	1686.09	1370.62	1657.33	997.28	1680.32	2050.28	2592.2	1638481	1638831	-	conserved hypothetical protein	KEGG: ava:Ava_4768 hypothetical protein
Tery_1050		0.127841	0.903335	0.476737	0.8019	-0.348896	NA	15.91	15.38	20.34	10.03	14.94	14.5	16.89	1643890	1644078	-	transposase	KEGG: eba:ebA5690 transposase
Tery_1051		-0.371804	NA	0.466404	0.924771	-0.838208	NA	3.84	2.62	2.75	2.33	1.97	4.94	3.09	1644600	1645232	-	transposase IS4 family	PFAM: transposase IS4~KEGG: ava:Ava_C0173 hypothetical protein
Tery_1052		-1.64669	NA	-0.178183	0.985412	-1.46851	NA	0	0.92	0.92	0.9	0.56	1.98	2.18	1645329	1645484	-	hypothetical protein	NA
Tery_1053	glpQ, ugpQ	-0.124002	0.904832	-0.331938	0.857121	0.207936	NA	12.89	14.46	11.36	15.05	17.48	11.86	15.98	1647640	1648356	-	glycerophosphoryl diester phosphodiesterase	PFAM: glycerophosphoryl diester phosphodiesterase~KEGG: cyb:CYB_2183 glycerophosphoryl diester phosphodiesterase family protein
Tery_1054		-0.0186041	0.981133	-0.254616	0.84659	0.236012	0.640374	186.49	239.2	281.63	288.95	271.17	237.88	241.02	1648441	1649709	+	S-layer-like region	PFAM: S-layer-like region~KEGG: syf:Synpcc7942_0443 hypothetical protein
Tery_1057		-0.165938	0.776124	-0.306313	0.82104	0.140374	0.806587	170.58	176.44	174.25	242.2	184.92	213.49	177.63	1652249	1653973	+	sulphate transporter	PFAM: Sulfate transporter/antisigma-factor antagonist STAS Xanthine/uracil/vitamin C permease sulphate transporter~KEGG: ava:Ava_B0104 sulfate transporter/antisigma-factor antagonist STAS
Tery_1058		-0.468023	0.179954	-0.0442129	0.985412	-0.42381	0.301418	54.58	60.92	65.6	61.27	62.86	81.71	85.73	1654059	1655711	-	sulphate transporter	PFAM: Sulfate transporter/antisigma-factor antagonist STAS Xanthine/uracil/vitamin C permease sulphate transporter~KEGG: ana:alr1635 sulfate permease
Tery_1059		-0.389762	NA	0.417546	0.932306	-0.807308	NA	3.84	4.15	3.11	1.79	3.95	6.59	3.45	1655922	1656212	+	hypothetical protein	NA
Tery_1062		-0.179039	0.809907	0.328947	0.837058	-0.507986	0.325011	30.44	36.3	29.13	22.57	28.47	32.29	39.96	1661572	1662207	-	peptidase M22 glycoprotease	PFAM: peptidase M22 glycoprotease~KEGG: ava:Ava_3835 peptidase M22 glycoprotease
Tery_1063		0.0226033	0.98548	-0.276048	0.937465	0.298651	NA	9.6	15.38	12.28	20.96	8.74	11.53	13.08	1662563	1662811	-	conserved hypothetical protein	KEGG: ava:Ava_3834 hypothetical protein
Tery_1064	cca	-0.260995	0.734458	0.201188	0.952118	-0.462183	0.451058	21.12	20.15	15.76	18.45	14.09	20.1	25.06	1663280	1664551	+	Polynucleotide adenylyltransferase region	PFAM: Polynucleotide adenylyltransferase region~KEGG: ana:all3136 tRNA nucleotidyltransferase (CCA-adding enzyme)
Tery_1065	ynaI, mscMJ	0.0395557	0.962756	-0.144125	0.955998	0.18368	0.771425	32.91	36.46	35.36	42.99	33.54	33.61	34.51	1665756	1666877	-	MscS Mechanosensitive ion channel	PFAM: MscS Mechanosensitive ion channel~KEGG: dsy:DSY4389 hypothetical protein
Tery_1066		0.228418	0.697797	0.0907303	0.979413	0.137688	0.826459	82.28	73.07	67.06	78.11	59.76	58.65	67.57	1667703	1670750	+	conserved hypothetical protein	KEGG: syn:slr0554 hypothetical protein
Tery_1067		0.179354	0.857791	-0.471813	0.789664	0.651167	0.263296	21.12	32.46	29.87	49.62	27.06	23.39	25.97	1671148	1671966	-	Methyltransferase type 11	PFAM: UbiE/COQ5 methyltransferase Methyltransferase type 11 Methyltransferase type 12~KEGG: reu:Reut_B3495 UbiE/COQ5 methyltransferase
Tery_1068	nirA	-1.23323	0.00272401	-0.834013	0.254154	-0.39922	0.571054	41.69	37.53	43.24	103.19	40.87	108.72	83.73	1672964	1674496	+	assimilatory nitrite reductase (ferredoxin) precursor	PFAM: nitrite/sulfite reductase hemoprotein beta-component ferrodoxin-like nitrite and sulphite reductase 4Fe-4S region~KEGG: ana:alr0607 nitrite reductase
Tery_1069	narK, nrtP, nasA	-1.00386	0.00899258	-0.854998	0.110485	-0.14886	0.853847	32.91	41.07	49.84	97.09	51.3	86.32	80.1	1674906	1676414	+	nitrite transporter	TIGRFAM: nitrite transporter~PFAM: major facilitator superfamily MFS_1~KEGG: sye:Syncc9902_2271 nitrate transporter
Tery_1070	narB	-0.737015	0.0946473	-0.334909	0.84659	-0.402106	0.510354	31.26	28.46	41.23	53.74	30.16	60.29	52.31	1676566	1678770	+	assimilatory nitrate reductase (ferredoxin) precursor	PFAM: molybdopterin oxidoreductase molydopterin dinucleotide-binding region molybdopterin oxidoreductase Fe4S4 region~KEGG: ava:Ava_4544 molybdopterin oxidoreductase
Tery_1071	mazF, ndoA, chpA	0.295994	0.710899	0.381788	0.839658	-0.0857945	NA	18.37	14.61	16.31	12.54	12.4	11.2	15.08	1680863	1681228	-	transcriptional modulator of MazE/toxin MazF	PFAM: PemK-like protein~KEGG: cch:Cag_1319 transcriptional modulator of MazE/toxin MazF
Tery_1072		0.427589	0.599443	0.0218831	0.997397	0.405706	NA	9.87	10.92	10.08	10.57	9.58	6.59	8.54	1681221	1681559	-	hypothetical protein	NA
Tery_1073	metH	-0.290562	0.702723	-0.340661	0.84659	0.0500988	0.961142	410.83	310.89	310.21	549.78	316.28	540.66	302.59	1683870	1687463	-	methionine synthase (B12-dependent)	KEGG: ava:Ava_3052 5-methyltetrahydrofolate--homocysteine methyltransferase~TIGRFAM: methionine synthase~PFAM: dihydropteroate synthase DHPS homocysteine S-methyltransferase Methionine synthase B12-binding module cap Vitamin B12 dependent methionine synthase activation region cobalamin B12-binding
Tery_1074		-0.18669	0.881204	-0.333359	0.906144	0.146669	NA	8.5	7.54	6.23	9.67	8.74	8.24	8.54	1688760	1690061	+	response regulator receiver sensor signal transduction histidine kinase	PFAM: response regulator receiveR ATP-binding region ATPase-like~KEGG: ava:Ava_2150 response regulator receiver signal transduction histidine kinase
Tery_1075	phzF	-0.0233157	0.979715	0.300805	0.846012	-0.324121	0.554949	36.2	32.92	30.78	28.66	24.81	37.56	30.51	1690505	1691377	+	phenazine biosynthesis protein PhzF family	TIGRFAM: phenazine biosynthesis protein PhzF family~PFAM: Phenazine biosynthesis PhzC/PhzF protein~KEGG: bld:BLi00185 putative phenazine biosynthesis protein PhzF
Tery_1076		0.344243	0.47523	-0.281407	0.844401	0.625651	0.120982	79.26	64.15	71.09	99.06	73.01	60.62	52.31	1692630	1693406	-	hypothetical protein	NA
Tery_1077		-0.268666	0.66356	-0.388974	0.789664	0.120307	0.867408	27.43	28.15	37.01	42.64	37.77	35.58	38.87	1694036	1695550	-	glucose-methanol-choline oxidoreductase	PFAM: glucose-methanol-choline oxidoreductase~KEGG: gvi:glr1163 hypothetical protein
Tery_1078	lpxO	0.116404	0.890273	-0.409919	0.753845	0.526323	0.242983	95.99	125.06	141.09	187.56	131.64	110.04	113.34	1695936	1696739	-	Aspartyl/Asparaginyl beta-hydroxylase	PFAM: Aspartyl/Asparaginyl beta-hydroxylase~KEGG: gvi:glr1100 hypothetical protein
Tery_1079		-0.0469035	0.951493	-0.190549	0.912006	0.143646	0.812736	185.94	213.36	187.81	259.75	184.35	220.41	185.26	1696856	1697746	+	ABC-2 type transporter	PFAM: ABC-2 type transporter~KEGG: ava:Ava_0192 ABC-2
Tery_1080		-0.057076	0.943787	-0.327913	0.824233	0.270837	0.608763	62.53	70.61	69.26	87.96	80.62	84.67	57.03	1698259	1698630	+	conserved hypothetical protein	KEGG: syn:sll0761 hypothetical protein
Tery_1084	pgm	0.201923	0.793249	-0.482537	0.716414	0.68446	0.154773	101.47	156.91	147.14	229.48	146.58	135.74	100.62	1701534	1703168	+	phosphoglucomutase/phosphomannomutase alpha/beta/alpha domain I	PFAM: phosphoglucomutase/phosphomannomutase C terminal phosphoglucomutase/phosphomannomutase alpha/beta/alpha domain I phosphoglucomutase/phosphomannomutase alpha/beta/alpha domain II phosphoglucomutase/phosphomannomutase alpha/beta/alpha domain III~KEGG: syf:Synpcc7942_0156 phosphoglucomutase
Tery_1090		0.275292	0.730491	-0.114078	0.979413	0.389369	0.552426	53.48	44.76	49.84	65.39	40.31	53.37	29.06	1707587	1709560	-	hypothetical protein	KEGG: sma:SAV927 hypothetical protein
Tery_1091		0.510471	0.159134	-0.347911	0.789664	0.858382	0.0117822	79.53	101.07	101.14	130.06	107.96	69.19	63.39	1709719	1711734	-	phage Tail Collar	PFAM: phage Tail Collar~KEGG: sty:STY1640 alternative bacteriophage tail fiber C-terminus
Tery_1092		0.609632	0.100332	0.275122	0.84659	0.33451	0.515003	82.55	66.3	82.82	52.85	74.42	50.74	50.49	1712154	1715477	-	hypothetical protein	KEGG: sma:SAV926 putative transcriptional activator SRCAP homolog
Tery_1093		0.933469	0.000603823	0.199974	0.906144	0.733495	0.0383156	141.51	129.37	126.06	118.95	109.94	81.05	58.48	1715631	1719581	-	hypothetical protein	KEGG: sma:SAV929 hypothetical protein
Tery_1095	glmM	-0.297114	0.629712	-0.415328	0.789664	0.118213	0.871748	82.55	72.3	73.11	112.32	88.79	118.28	69.56	1721596	1723065	+	phosphoglucosamine mutase	TIGRFAM: phosphoglucosamine mutase~PFAM: phosphoglucomutase/phosphomannomutase C terminal phosphoglucomutase/phosphomannomutase alpha/beta/alpha domain I phosphoglucomutase/phosphomannomutase alpha/beta/alpha domain II phosphoglucomutase/phosphomannomutase alpha/beta/alpha domain III~KEGG: ava:Ava_3769 phosphoglucosamine mutase
Tery_1096		0.105934	0.903335	0.240059	0.906476	-0.134125	0.857403	49.91	64.3	59.92	39.05	59.48	46.78	61.03	1723362	1724966	+	conserved hypothetical protein	KEGG: ana:all4442 unknown protein
Tery_1097		-0.0933733	0.938087	-0.393609	0.847111	0.300235	NA	8.78	9.69	7.15	11.82	10.43	9.88	8.54	1725763	1726743	+	glycosyl transferase family 2	PFAM: glycosyl transferase family 2~KEGG: ava:Ava_1366 glycosyl transferase family 2
Tery_1098		-0.192166	0.764585	0.116581	0.972025	-0.308747	0.547391	37.02	35.84	34.45	33.14	32.42	44.81	37.42	1726892	1727728	-	glycosyl transferase family 8	PFAM: glycosyl transferase family 8~KEGG: bfs:BF1557 putative glucosyltransferase
Tery_1099		-0.490182	0.520522	-0.532982	0.808487	0.0427992	0.975441	26.33	22.77	18.87	43.71	20.86	42.83	21.43	1728100	1729266	+	glycosyl transferase group 1	PFAM: glycosyl transferase group 1~KEGG: ava:Ava_1365 glycosyl transferase group 1
Tery_1100		-0.295464	0.729963	0.136835	0.977991	-0.4323	NA	11.52	12.15	10.63	8.6	12.4	13.51	14.53	1730081	1730512	-	transposase	KEGG: ana:all4868 transposase
Tery_1101		-0.15048	0.866874	0.0766843	0.979413	-0.227164	0.746122	40.59	37.38	46.91	29.2	49.89	41.51	50.67	1730625	1730951	+	Insertion element protein	PFAM: Insertion element protein~KEGG: gvi:gll0277 putative transposase
Tery_1102		-0.0978448	0.942546	-0.217733	0.962544	0.119888	0.921277	60.61	34	35	61.27	38.05	69.85	23.25	1731395	1735918	-	Tetratricopeptide TPR_2	PFAM: TPR repeat Tetratricopeptide TPR_3 Tetratricopeptide TPR_2~SMART: Tetratricopeptide region~KEGG: ana:all2787 probable kinesin light chain
Tery_1103		0.258064	0.779885	-0.635828	0.563553	0.893892	NA	11.79	11.23	10.08	15.59	18.6	10.54	8.17	1736814	1737599	-	hypothetical protein	KEGG: ana:all1467 unknown protein
Tery_1104		0.670466	0.127454	-0.279344	0.877666	0.94981	0.031785	97.36	67.84	65.05	100.86	83.72	60.62	36.51	1738000	1738806	-	hypothetical protein	KEGG: ana:all1467 unknown protein
Tery_1105	rnc	0.413642	NA	0.0368934	0.998313	0.376748	NA	1.92	1.85	3.3	2.33	2.26	1.98	1.63	1739339	1740091	-	RNAse III	PFAM: ribonuclease III double-stranded RNA binding~KEGG: ava:Ava_0797 ribonuclease III
Tery_1106	tldD	0.0802806	0.943144	0.08462	0.982931	-0.00433935	NA	15.08	9.85	13.56	12.72	10.99	11.2	12.71	1740339	1741796	-	peptidase U62 modulator of DNA gyrase	PFAM: peptidase U62 modulator of DNA gyrase~KEGG: ava:Ava_0283 peptidase U62 modulator of DNA gyrase
Tery_1108		0.150474	0.789024	-0.418574	0.524546	0.569048	0.088894	179.09	213.36	206.5	280.89	250.31	191.42	169.64	1743770	1744945	-	UBA/THIF-type NAD/FAD binding fold	PFAM: UBA/THIF-type NAD/FAD binding fold Rhodanese-like MoeZ/MoeB~KEGG: ava:Ava_0994 molybdopterin biosynthesis protein MoeB
Tery_1109		0.0650527	0.944179	0.368822	0.830557	-0.303769	0.627597	22.21	23.54	27.67	16.66	21.42	22.07	24.7	1745214	1745681	-	Mov34/MPN/PAD-1	PFAM: Mov34/MPN/PAD-1~KEGG: ava:Ava_0993 Mov34/MPN/PAD-1
Tery_1110		0.544573	0.345147	-0.247177	0.916743	0.79175	NA	14.54	18.15	16.67	21.14	17.76	9.23	13.08	1747476	1748141	+	FHA domain containing protein	PFAM: Forkhead-associated~KEGG: ava:Ava_A0003 FHA domain containing protein
Tery_1112		0.389772	0.67346	0.416105	0.847837	-0.0263329	NA	14.26	9.38	15.76	7.88	11.84	7.58	11.99	1749582	1749935	+	conserved hypothetical protein	KEGG: ava:Ava_2343 hypothetical protein
Tery_1113	phrB	-0.00126589	0.999341	-0.216014	0.916743	0.214748	0.744809	31.81	35.38	30.23	43.71	31.01	36.57	29.06	1751417	1752841	+	Deoxyribodipyrimidine photo-lyase type I	PFAM: DNA photolyase FAD-binding DNA photolyase-like~KEGG: ava:Ava_4292 DNA photolyase FAD-binding
Tery_1114	ppk	-0.307905	0.653265	-0.485708	0.74146	0.177803	0.814226	92.97	75.84	66.33	136.33	81.18	116.96	77.74	1753871	1756033	-	Polyphosphate kinase	PFAM: Polyphosphate kinase~KEGG: ana:alr3593 polyphosphate kinase
Tery_1116		0.382659	NA	-0.516583	0.912948	0.899242	NA	1.37	2.15	2.75	3.22	2.82	1.65	1.63	1758177	1758362	-	hypothetical protein	KEGG: syn:sll0740 hypothetical protein
Tery_1117		-0.310467	0.630261	0.0343361	0.990363	-0.344803	0.564418	107.51	75.38	68.16	95.48	66.24	119.93	87.91	1758520	1759998	+	hypothetical protein	KEGG: syf:Synpcc7942_1376 hypothetical protein
Tery_1118		-0.425528	0.330856	-0.0472844	0.985412	-0.378243	0.451058	48.27	46.76	41.78	54.82	38.34	63.92	58.85	1760505	1761014	-	conserved hypothetical protein	KEGG: ava:Ava_0785 hypothetical protein
Tery_1121	clpS	-0.360394	0.602616	0.0851196	0.979413	-0.445514	0.477892	188.14	197.52	268.25	134.18	275.12	238.53	321.66	1763965	1764252	+	ATP-dependent Clp protease adaptor protein ClpS	PFAM: ATP-dependent Clp protease adaptor protein ClpS~KEGG: syf:Synpcc7942_0690 hypothetical protein
Tery_1122		-0.401044	0.442258	0.0744898	0.979413	-0.475534	0.370825	41.96	60.76	46.36	38.87	55.81	60.62	71.02	1764326	1765177	+	Abortive infection protein	PFAM: Abortive infection protein~KEGG: ana:all4324 hypothetical protein
Tery_1123		-0.240754	0.80633	-0.0487498	0.987398	-0.192004	NA	9.6	8.92	8.43	8.42	10.15	9.55	11.44	1766406	1766873	-	hypothetical protein	NA
Tery_1124	nudF	0.599131	0.174377	-0.253966	0.889428	0.853098	0.0486352	31.81	50.76	39.39	50.7	46.23	25.37	28.52	1768286	1768873	-	NUDIX hydrolase	PFAM: NUDIX hydrolase~KEGG: ava:Ava_0948 NUDIX hydrolase
Tery_1125		-0.240079	NA	-0.202194	0.979413	-0.0378852	NA	4.66	3.23	4.03	5.2	3.66	6.59	3.09	1771236	1772108	+	hypothetical protein	NA
Tery_1126		-0.235831	0.620502	0.00124025	0.99882	-0.237072	0.601074	83.1	83.22	82.27	87.24	77.24	102.79	92.99	1772579	1773457	-	binding-protein-dependent transport systems inner membrane component	PFAM: binding-protein-dependent transport systems inner membrane component~KEGG: ava:Ava_2263 binding-protein-dependent transport systems inner membrane component
Tery_1127		-0.190944	0.856928	-0.0139632	0.998313	-0.176981	NA	11.79	13.84	10.26	13.97	9.87	14.5	13.08	1774989	1775900	-	Prolyl 4-hydroxylase alpha subunit	SMART: Prolyl 4-hydroxylase alpha subunit~KEGG: syn:sll0428 hypothetical protein
Tery_1128	purH	0.507987	0.214261	0.021794	0.996701	0.486193	0.295893	38.67	37.84	36.1	35.83	37.77	24.38	28.15	1782421	1783974	-	phosphoribosylaminoimidazolecarboxamide formyltransferase / IMP cyclohydrolase	KEGG: ava:Ava_3818 bifunctional phosphoribosylaminoimidazolecarboxamide formyltransferase/IMP cyclohydrolase~TIGRFAM: phosphoribosylaminoimidazolecarboxamide formyltransferase/IMP cyclohydrolase~PFAM: AICARFT/IMPCHase bienzyme MGS-like
Tery_1129		0.0554982	0.951514	0.221916	0.916743	-0.166418	0.815497	26.6	21.69	23.45	20.06	20.58	24.71	21.43	1784286	1785884	-	hypothetical protein	KEGG: ddi:DDB0188916 hypothetical protein
Tery_1130		-0.422261	NA	-0.0960768	0.985412	-0.326184	NA	4.94	3.54	3.66	5.2	3.1	6.59	4.36	1785909	1786274	-	hypothetical protein	NA
Tery_1131		-0.31393	0.759223	0.285389	0.937465	-0.599319	NA	8.5	7.54	6.96	4.84	7.89	8.9	9.99	1786261	1786851	-	hypothetical protein	NA
Tery_1132		0.369581	0.513164	0.321794	0.844401	0.0477868	0.960893	34.28	27.69	31.88	25.08	24.52	19.77	27.97	1786867	1788537	-	hypothetical protein	NA
Tery_1133		-0.369103	NA	0.0991586	0.987398	-0.468262	NA	1.65	3.23	2.02	1.43	3.1	2.31	3.63	1789134	1789367	+	hypothetical protein	NA
Tery_1134		-0.0187451	0.983009	-0.374196	0.830557	0.355451	0.564418	23.31	22.31	20.34	34.4	21.71	22.4	22.16	1789540	1789920	-	conserved hypothetical protein	KEGG: ava:Ava_3446 hypothetical protein
Tery_1135		0.263612	0.61329	0.145945	0.952118	0.117667	0.851678	47.17	55.07	49.84	46.22	45.1	43.49	41.41	1790156	1791298	-	glycosyl transferase group 1	PFAM: glycosyl transferase group 1~KEGG: ana:alr3425 probable glycosyl transferase
Tery_1136	petD	0.116966	0.862647	-0.141294	0.952118	0.258261	0.571746	2929.81	3040.28	4008.38	3513.31	3784.31	2874.93	3268.4	1792376	1792858	-	cytochrome b/b6-like	PFAM: cytochrome b/b6-like~KEGG: ava:Ava_3442 cytochrome b/b6-like
Tery_1137	petB	0.433597	0.370264	-0.289652	0.847837	0.723249	0.0959717	821.38	1364.46	1518.08	1571.96	1431.98	879.35	952.46	1792916	1793584	-	cytochrome b/b6-like	PFAM: cytochrome b/b6-like~KEGG: syn:slr0342 cytochrome b6
Tery_1138	prc, ctpA	-0.22671	0.648671	-0.176943	0.912006	-0.0497671	0.939081	206.24	204.59	254.88	229.12	270.33	249.74	270.26	1793933	1795171	+	C-terminal processing peptidase-2. Serine peptidase. MEROPS family S41A	KEGG: ava:Ava_3440 peptidase S41A~TIGRFAM: carboxyl-terminal protease~PFAM: PDZ/DHR/GLGF peptidase S41
Tery_1139		-0.0443066	0.942546	0.228125	0.835688	-0.272432	0.474623	264.1	257.36	265.69	223.21	222.41	267.2	274.62	1796113	1796532	-	conserved hypothetical protein	KEGG: ava:Ava_2005 hypothetical protein
Tery_1140		0.2123	0.798621	0.401914	0.829107	-0.189615	0.814226	24.68	21.38	20.34	13.08	20.58	17.79	20.16	1797129	1797368	+	hypothetical protein	NA
Tery_1141	ndk	0.488986	0.348253	-0.0918422	0.979413	0.580829	0.280088	321.7	480.87	517.08	383.9	549.4	240.18	387.23	1798046	1798495	-	nucleoside diphosphate kinase	PFAM: nucleoside diphosphate kinase~KEGG: ava:Ava_3424 nucleoside diphosphate kinase
Tery_1142	speA	0.0487558	0.957098	0.00888394	0.998313	0.0398719	0.966798	138.22	107.22	92.35	135.79	85.98	119.6	98.44	1798654	1800735	+	arginine decarboxylase	TIGRFAM: arginine decarboxylase~PFAM: Orn/DAP/Arg decarboxylase 2~KEGG: ava:Ava_3423 arginine decarboxylase
Tery_1143		-0.0353294	0.962854	0.107705	0.972025	-0.143035	0.809815	127.8	105.53	105.18	104.26	103.73	130.8	101.17	1801211	1802377	-	Nucleotidyl transferase	PFAM: Nucleotidyl transferase~KEGG: ava:Ava_3422 nucleotidyl transferase
Tery_1144		-0.334028	0.677298	0.159672	0.972025	-0.4937	NA	11.24	15.69	15.57	10.03	15.79	15.81	19.98	1802899	1803066	+	transposase IS891/IS1136/IS1341	KEGG: ava:Ava_1829 transposase IS891/IS1136/IS1341
Tery_1145	scpA	0.0874226	0.899272	0.246839	0.841994	-0.159416	0.759318	127.25	131.99	138.71	103.54	119.24	116.63	133.13	1804103	1804957	-	condensin subunit ScpA	PFAM: chromosome segregation and condensation protein ScpA~KEGG: syf:Synpcc7942_1974 putative segregation and condensation protein A
Tery_1146		0.122602	0.856928	0.19513	0.906144	-0.0725282	0.909994	219.13	236.28	196.06	214.07	162.93	199.66	199.97	1805346	1805720	-	conserved hypothetical protein	KEGG: syf:Synpcc7942_1975 hypothetical protein
Tery_1147		0.0979032	0.899272	-0.00509613	0.99882	0.102999	0.87165	106.13	124.91	111.59	127.55	100.35	92.91	120.42	1805868	1806614	-	conserved hypothetical protein	KEGG: ava:Ava_0556 hypothetical protein
Tery_1148		0.238906	0.701193	-0.0445481	0.985412	0.283455	0.597552	51.83	51.84	52.22	61.62	44.54	49.09	39.59	1806617	1806856	-	hypothetical protein	NA
Tery_1149	ssb	0.0826134	0.907653	0.189651	0.910382	-0.107038	0.863558	142.88	155.21	115.99	130.06	110.5	124.87	136.04	1807420	1807779	-	single-strand binding protein	TIGRFAM: single-strand binding protein~PFAM: single-strand binding protein/Primosomal replication protein n~KEGG: syn:slr0925 single-stranded DNA-binding protein
Tery_1150	mreB	-0.301737	0.446887	0.0270307	0.987398	-0.328768	0.422356	125.88	107.68	116.35	113.04	114.45	136.73	150.57	1808387	1809424	+	rod shape-determining protein MreB	TIGRFAM: cell shape determining protein MreB/Mrl family~PFAM: cell shape determining protein MreB/Mrl~KEGG: ana:all0087 rod shape-determining protein
Tery_1151	mreC	-0.0673917	0.930332	0.0975848	0.972025	-0.164977	0.766322	61.71	61.53	62.67	54.82	60.61	60.29	69.38	1810140	1810895	+	rod shape-determining protein MreC	TIGRFAM: rod shape-determining protein MreC~PFAM: Rod shape-determining protein MreC~KEGG: cyb:CYB_2493 rod shape-determining protein
Tery_1152		0.029312	0.971682	0.0701174	0.979413	-0.0408055	0.961142	93.52	77.99	63.4	82.05	65.68	76.11	77.19	1811022	1811618	+	hypothetical protein	KEGG: ava:Ava_1459 hypothetical protein
Tery_1153	argB	-0.079149	0.917815	0.231889	0.874403	-0.311038	0.513048	422.07	300.27	283.64	285.55	281.89	370.32	338.74	1811884	1812762	+	N-acetylglutamate kinase	KEGG: ana:alr1245 acetylglutamate kinase~TIGRFAM: acetylglutamate kinase~PFAM: aspartate/glutamate/uridylate kinase
Tery_1154		-0.0948611	0.903335	0.259979	0.85283	-0.35484	0.471026	197.73	254.89	233.99	161.94	219.03	210.2	279.16	1812931	1813464	-	hypothetical protein	KEGG: ana:all2546 hypothetical protein
Tery_1155		-0.233168	0.638661	0.256761	0.840747	-0.489929	0.191185	182.65	223.51	187.63	155.32	174.77	210.86	255.01	1813694	1814017	-	conserved hypothetical protein	KEGG: ava:Ava_0479 hypothetical protein
Tery_1157		-0.101379	0.89059	0.146896	0.952118	-0.248275	0.614747	110.25	95.37	104.26	79.36	106.55	106.75	114.79	1814647	1814958	-	hypothetical protein	KEGG: ava:Ava_0480 hypothetical protein
Tery_1158	recG	0.268504	0.579626	0.346156	0.783744	-0.0776525	0.907479	166.47	126.76	138.52	120.02	104.58	120.91	118.06	1815804	1818287	-	ATP-dependent DNA helicase RecG	TIGRFAM: ATP-dependent DNA helicase RecG~PFAM: helicase-like nucleic acid binding OB-fold tRNA/helicase-type type III restriction enzyme res subunit DEAD/DEAH box helicase-like~KEGG: ava:Ava_2058 ATP-dependent DNA helicase RecG
Tery_1159		0.226555	0.648525	0.0779163	0.979413	0.148638	0.787596	149.19	127.06	128.26	137.94	115.57	112.35	118.06	1819038	1820042	-	conserved hypothetical protein	KEGG: ana:all4790 hypothetical protein
Tery_1160	tsf	-0.0513735	0.956162	-0.450602	0.757171	0.399228	0.48057	274.8	251.05	198.99	415.07	241.29	289.6	212.32	1820154	1820813	-	translation elongation factor Ts (EF-Ts)	TIGRFAM: translation elongation factor Ts~PFAM: ubiquitin-associated elongation factor Ts~KEGG: syf:Synpcc7942_2531 translation elongation factor Ts
Tery_1161	rpsB	-0.0299188	0.969504	-0.308416	0.824233	0.278497	0.567393	583.33	572.4	477.32	771.74	569.13	624.01	489.85	1820973	1821791	-	SSU ribosomal protein S2P	PFAM: ribosomal protein S2~KEGG: ava:Ava_2061 30S ribosomal protein S2
Tery_1162		0.121281	0.882222	0.222729	0.906144	-0.101448	0.8891	39.22	42.46	34.81	31.71	34.67	32.29	38.87	1822341	1822685	-	hypothetical protein	NA
Tery_1163		-0.1457	0.812886	0.232017	0.856461	-0.377717	0.385319	118.48	125.83	118.18	91	114.16	120.91	146.39	1823465	1824130	-	conserved hypothetical protein	KEGG: ava:Ava_4586 hypothetical protein
Tery_1164		-0.155273	0.862647	-0.166221	0.955998	0.0109474	0.98751	35.93	35.69	27.12	45.5	27.34	36.24	37.05	1824405	1824599	-	conserved hypothetical protein	KEGG: ana:asr0654 hypothetical protein
Tery_1165	mrp	-0.198942	0.681772	-0.208176	0.857121	0.00923432	0.98751	147.82	155.52	145.85	185.77	158.14	175.61	168.91	1824692	1825762	-	protein of unknown function DUF59	PFAM: protein of unknown function DUF59~KEGG: ava:Ava_4583 protein of unknown function DUF59
Tery_1166	hemF	0.0851083	0.890273	-0.283654	0.789664	0.368762	0.296224	480.76	534.86	553.36	632.73	634.24	481.35	506.38	1826159	1827190	+	coproporphyrinogen oxidase	PFAM: coproporphyrinogen III oxidase~KEGG: ava:Ava_4581 coproporphyrinogen III oxidase
Tery_1167		0.130946	0.809048	0.196755	0.866692	-0.0658086	0.909994	513.67	603.01	541.63	486.01	473.85	477.73	533.44	1827259	1827642	+	anti-sigma-factor antagonist	TIGRFAM: anti-anti-sigma factor~PFAM: Sulfate transporter/antisigma-factor antagonist STAS~KEGG: ava:Ava_4580 anti-sigma-factor antagonist (STAS) domain protein
Tery_1168		0.170266	0.731744	0.0333291	0.985412	0.136937	0.783028	446.2	484.41	440.67	457.71	431	378.89	434.45	1828262	1828981	+	conserved hypothetical protein	KEGG: ava:Ava_4577 hypothetical protein
Tery_1169		0.0639455	0.933106	0.208259	0.889428	-0.144313	0.80228	188.68	155.37	154.65	144.93	140.94	176.59	142.21	1829938	1830477	-	conserved hypothetical protein	KEGG: ava:Ava_4930 hypothetical protein
Tery_1170		-0.0625024	0.938992	-0.0837693	0.979413	0.0212669	0.981191	170.31	174.29	204.67	147.07	239.6	183.84	199.06	1830936	1831820	-	peptidase M23B	PFAM: peptidase M23B~KEGG: ava:Ava_4929 peptidase M23B
Tery_1172	hfq	0.461797	0.473069	0.545534	0.735006	-0.0837374	NA	17	14.46	18.14	12.18	10.15	10.21	13.44	1833562	1833774	-	conserved hypothetical protein	KEGG: tel:tsr2295 hypothetical protein
Tery_1173	dapF	0.12944	0.885434	-0.17315	0.952118	0.30259	0.608294	59.24	69.53	88.5	64.31	98.94	65.23	67.57	1833837	1834673	+	diaminopimelate epimerase	PFAM: diaminopimelate epimerase~KEGG: ava:Ava_3088 diaminopimelate epimerase
Tery_1175	cobA	-0.0912524	0.90907	0.208399	0.915074	-0.299651	0.581277	30.99	32.92	29.13	24.9	28.75	35.25	31.24	1837408	1838166	+	uroporphyrinogen-III C-methyltransferase	TIGRFAM: uroporphyrin-III C-methyltransferase~PFAM: Uroporphyrin-III C/tetrapyrrole (Corrin/Porphyrin) methyltransferase~KEGG: ava:Ava_2922 uroporphyrin-III C-methyltransferase
Tery_1176	mobA	-0.283355	0.723474	-0.0758549	0.984947	-0.2075	NA	11.79	14.15	12.28	12.36	14.66	15.81	15.44	1838475	1839092	+	molybdopterin-guanine dinucleotide biosynthesis protein A	KEGG: ava:Ava_0540 molybdopterin-guanine dinucleotide biosynthesis protein A
Tery_1179		0.0504683	0.960001	-0.574083	0.57579	0.624551	0.235333	563.86	610.85	587.26	1126.8	613.38	717.58	419.56	1844523	1847486	+	Peptidase M16C associated	PFAM: peptidase M16-like Peptidase M16C associated~KEGG: pca:Pcar_0673 metalloprotease putative
Tery_1180		-0.222375	0.789024	-0.34269	0.84659	0.120315	0.890527	19.47	17.54	18.32	27.95	18.04	24.71	18.71	1849484	1850875	-	hypothetical protein	KEGG: syn:sll0443 hypothetical protein
Tery_1181		-0.638654	NA	-0.0970557	0.985412	-0.541598	NA	4.11	5.23	1.47	4.48	3.1	6.92	4.54	1851088	1852776	-	hypothetical protein	KEGG: xft:PD0950 serine protease
Tery_1182		0.0215519	NA	-1.39136	0.789664	1.41291	NA	0.82	0.77	0.55	1.25	2.54	0.66	0.73	1852807	1853136	-	hypothetical protein	NA
Tery_1183		-0.149146	NA	-0.215496	0.979413	0.0663501	NA	2.74	1.54	2.02	2.69	1.97	2.64	2	1853302	1854318	-	hypothetical protein	KEGG: dre:557233 similar to 0610010D24Rik protein
Tery_1184		0.2486	0.810145	0.18693	0.963867	0.06167	NA	8.78	10.77	10.44	8.6	9.02	6.59	9.99	1854403	1855686	-	hypothetical protein	KEGG: ddi:DDB0189873 hypothetical protein
Tery_1185		-0.362947	NA	0.290442	0.952118	-0.65339	NA	6.03	5.85	6.05	5.37	4.23	9.55	6.18	1855867	1857660	-	hypothetical protein	KEGG: ehi:5.t00037 myosin heavy chain Pfam: Myosin_head DUF1409 DUF883 Filament DREPP Myosin_tail_1 PCRF PROSITE: GLU_RICH LYS_RICH
Tery_1186		-0.231435	NA	0.39141	NA	-0.622845	NA	1.1	0.62	0.92	0.72	0.56	0.66	1.27	1857687	1858649	-	hypothetical protein	KEGG: cal:orf19.2629 coiled-coil protein necessary for protein transport from ER to Golgi Pfam: Uso1_p115_head Filament DUF164 Apolipoprotein Myosin_tail_1 MAD PROSITE: GLU_RICH LYS_RICH
Tery_1187		-0.602987	NA	-0.0305238	0.997312	-0.572463	NA	5.76	5.54	5.5	4.3	7.33	7.58	9.26	1858962	1860110	-	conserved hypothetical protein	KEGG: syn:sll0446 hypothetical protein
Tery_1188		0.18377	0.789631	0.14769	0.955998	0.0360801	0.966798	156.6	153.83	194.04	116.26	186.33	140.35	156.02	1860117	1862237	-	conserved hypothetical protein	KEGG: syn:sll0446 hypothetical protein
Tery_1189		-0.128237	0.88177	-0.113918	0.972068	-0.0143195	0.98751	42.23	30.3	34.81	40.13	36.36	43.49	34.87	1862476	1863948	-	conserved hypothetical protein	KEGG: syn:sll0445 hypothetical protein
Tery_1190		-0.73443	0.133599	-0.0336581	0.993743	-0.700772	0.219362	28.8	18.92	19.42	16.12	29.6	38.88	35.24	1863951	1864163	-	hypothetical protein	KEGG: syn:sll0444 hypothetical protein
Tery_1191		-0.592878	NA	-0.126466	0.985412	-0.466412	NA	1.1	2.15	2.38	1.97	2.26	3.62	2.36	1864279	1864839	-	hypothetical protein	KEGG: mba:Mbar_A2511 transposase
Tery_1193		-0.355972	0.387469	0.00166657	0.99882	-0.357639	0.420119	661.49	842.21	805.12	804.34	725.57	842.45	1130.45	1866982	1867335	-	hypothetical protein	KEGG: ava:Ava_1259 hypothetical protein
Tery_1194	hemN, hemZ	-0.504378	0.249477	0.217896	0.912006	-0.722273	0.0888085	651.34	617.62	736.23	422.59	720.78	829.27	1069.24	1867440	1868705	-	coproporphyrinogen III oxidase anaerobic	KEGG: ana:all4956 coproporphyrinogen III oxidase~TIGRFAM: putative oxygen-independent coproporphyrinogen III oxidase~PFAM: Radical SAM HemN-like~SMART: Elongator protein 3/MiaB/NifB
Tery_1195		-0.105439	0.881204	-0.224129	0.857121	0.11869	0.831907	106.13	121.06	104.99	141.34	115.85	121.24	117.69	1869679	1870758	+	PilT protein-like	PFAM: PilT protein-like deoxyribonuclease/rho motif-related TRAM~SMART: Nucleotide binding protein PINc~KEGG: ava:Ava_2222 PilT protein-like
Tery_1196		-0.424966	NA	-0.195617	0.972025	-0.229349	NA	5.21	7.69	5.5	6.63	7.61	7.91	8.72	1871194	1871847	+	conserved hypothetical protein	KEGG: ava:Ava_0272 hypothetical protein
Tery_1201		0.169627	NA	0.0628282	0.987398	0.106799	NA	3.84	4.46	5.13	4.12	4.51	4.28	3.81	1875929	1876612	+	glycosyl transferase family 2	PFAM: glycosyl transferase family 2~KEGG: ava:Ava_2355 glycosyl transferase family 2
Tery_1204	psaL	1.46126	2.18814e-07	0.418162	0.765934	1.0431	0.00574454	976.6	1482.45	1528.89	840.35	1139.38	435.56	531.44	1878803	1879288	+	photosystem I reaction centre subunit XI PsaL	PFAM: photosystem I reaction centre subunit XI PsaL~KEGG: tel:tlr2404 photosystem I subunit XI
Tery_1205	psaI	0.825239	0.0467947	-0.0627369	0.985412	0.887975	0.059355	217.75	411.8	293.72	385.87	254.26	152.54	195.43	1879465	1879581	+	photosystem I reaction centre subunit VIII	PFAM: photosystem I reaction centre subunit VIII~KEGG: tel:tsr2405 photosystem I subunit VIII
Tery_1206	comB	0.612148	0.0267674	0.191707	0.889428	0.420441	0.258736	183.47	182.6	161.06	162.84	142.92	117.95	112.43	1880411	1881139	+	2-phosphosulfolactate phosphatase	PFAM: 2-phosphosulfolactate phosphatase~KEGG: ava:Ava_0497 2-phosphosulfolactate phosphatas
Tery_1207		0.474765	NA	0.398756	0.936207	0.0760085	NA	3.84	3.23	5.5	2.51	3.95	1.98	3.81	1881454	1881882	-	hypothetical protein	KEGG: syn:sll0010 hypothetical protein
Tery_1208		-0.532271	0.451852	0.0500649	0.987398	-0.582336	NA	6.86	9.54	8.06	6.99	9.02	13.18	10.9	1881938	1882150	-	conserved hypothetical protein	KEGG: syn:sll0810 hypothetical protein
Tery_1209		0.629188	NA	0.129846	0.985412	0.499342	NA	3.29	4	4.4	2.51	4.79	0.66	4	1883036	1883473	+	histidine kinase	PFAM: ATP-binding region ATPase-like~KEGG: bbu:BB0764 sensory transduction histidine kinase putative
Tery_1214	rpoD	-0.192056	0.742711	0.0708968	0.979413	-0.262953	0.588393	136.03	109.22	114.15	98.17	128.82	130.14	143.3	1886638	1888128	-	RNA polymerase sigma 28 subunit	PFAM: sigma-70 region 3 sigma-70 region 2 sigma-70 region 4 sigma-70 region 1.2~KEGG: syf:Synpcc7942_0649 sigma-70 factor
Tery_1215		-0.441093	NA	-0.271191	0.979413	-0.169902	NA	1.37	1.23	1.83	1.61	1.97	2.97	1.27	1889069	1889311	+	transposase	KEGG: mac:MA2835 transposase
Tery_1216		-0.154971	NA	0.320298	0.955998	-0.475269	NA	2.74	4.15	3.48	2.33	3.38	4.28	3.63	1892035	1892247	-	conserved hypothetical protein	KEGG: gvi:gll3347 hypothetical protein
Tery_1224		-0.337941	NA	1.50395	0.747542	-1.8419	NA	2.47	1.38	1.83	0.72	0.56	0.99	3.45	1898433	1899119	+	hypothetical protein	KEGG: mba:Mbar_A2511 transposase
Tery_1226		-0.146925	0.857389	0.0506437	0.985412	-0.197569	0.765712	48.54	36.77	34.45	33.5	43.13	45.14	43.05	1899852	1900091	+	hypothetical protein	NA
Tery_1227		-0.0877763	0.891608	0.186339	0.889428	-0.274116	0.492573	349.12	354.11	357.49	298.99	319.38	339.35	412.66	1900636	1901181	-	protein of unknown function DUF901	PFAM: protein of unknown function DUF901~KEGG: ava:Ava_2515 protein of unknown function DUF901
Tery_1228	ecfA1	0.154322	0.862647	0.0979128	0.979413	0.0564093	0.949939	264.93	296.12	332.02	200.1	353.77	211.19	324.02	1901362	1902057	-	ABC transporter related	PFAM: ABC transporter related~SMART: ATPase~KEGG: ava:Ava_2514 ABC transporter-like
Tery_1229		-0.0141733	0.982285	0.265642	0.830557	-0.279815	0.507905	333.76	261.36	308.75	235.39	263	304.76	304.23	1902054	1902320	-	conserved hypothetical protein	KEGG: ava:Ava_2513 hypothetical protein
Tery_1230	psbD	-0.372921	0.277567	-0.0822145	0.976185	-0.290707	0.477892	5452.91	6493.89	7012.47	6647.2	6664.34	7717.78	8676.73	1904238	1905296	+	photosystem II D2 protein (photosystem q(a) protein)	TIGRFAM: photosystem II D2 protein (photosystem q(a) protein)~PFAM: photosynthetic reaction centre protein~KEGG: cyb:CYB_1736 photosystem II protein D2
Tery_1232	phhB	-0.415679	0.185443	0.143002	0.935189	-0.558682	0.0768653	761.59	789.91	722.48	636.13	729.8	935.69	1089.22	1907660	1907941	+	pterin-4-alpha-carbinolamine dehydratase	PFAM: transcriptional coactivator/pterin dehydratase~KEGG: ava:Ava_2511 pterin-4-alpha-carbinolamine dehydratase
Tery_1233		0.0716887	0.928501	0.523309	0.392093	-0.45162	0.296666	211.17	175.52	208.15	117.16	157.57	169.35	207.78	1908790	1910424	+	metal dependent phosphohydrolase	PFAM: GAF~SMART: Metal-dependent phosphohydrolase HD region~KEGG: tel:tlr0485 hypothetical protein
Tery_1234		-0.193116	0.742711	-0.519599	0.392093	0.326483	0.483719	1454.62	1971.47	1994.85	2931.1	2224.92	2125.39	2014.07	1911568	1913487	+	Carbohydrate-selective porin OprB	PFAM: S-layer-like region Carbohydrate-selective porin OprB~KEGG: ava:Ava_2510 S-layer region-like
Tery_1235	cysK	0.0582128	0.937961	-0.0467545	0.985412	0.104967	0.865196	137.13	122.91	137.06	150.84	120.65	142	113.15	1914921	1915883	+	cysteine synthase	TIGRFAM: cysteine synthases cysteine synthase A~PFAM: Pyridoxal-5'-phosphate-dependent enzyme beta subunit~KEGG: ava:Ava_2508 cysteine synthase K/M/A
Tery_1236		-0.124095	0.893392	0.309765	0.848669	-0.43386	0.451157	58.69	38.46	50.39	30.63	48.48	54.69	52.31	1916945	1917445	-	hypothetical protein	NA
Tery_1237		-0.495823	0.329761	0.0696407	0.985314	-0.565463	0.298927	19.47	15.69	17.59	15.05	18.32	22.4	26.7	1917668	1919488	-	hypothetical protein	KEGG: cfa:485793 similar to Heat shock 70 kDa protein 12B
Tery_1238		0.50197	NA	0.205749	0.979413	0.29622	NA	1.92	4.61	4.4	2.87	3.66	2.31	2.91	1919537	1919836	-	heat shock 70kD protein 12B	KEGG: hsa:116835 heat shock 70kD protein 12B
Tery_1239		-0.0407313	0.967451	-0.0677455	0.982931	0.0270142	0.979362	22.21	20.46	22.54	24.72	20.3	21.74	22.89	1919854	1921656	-	hypothetical protein	KEGG: ana:alr4559 WD-40 repeat-protein
Tery_1240	dnaJ	-0.00592311	0.993674	-0.166461	0.952118	0.160538	0.812423	33.73	43.69	39.76	48.37	38.9	36.24	42.32	1922203	1922877	+	heat shock protein DnaJ-like	PFAM: heat shock protein DnaJ-like~KEGG: ana:alr4553 similar to heat shock protein DnaJ
Tery_1243		-0.20341	NA	0.598472	0.835688	-0.801882	NA	5.21	9.08	4.95	5.02	3.38	6.26	8.54	1925413	1926099	+	hypothetical protein	KEGG: mba:Mbar_A2511 transposase
Tery_1244	yfbK	0.120275	0.857389	-0.0511654	0.985114	0.17144	0.745074	112.17	120.14	102.61	126.65	103.17	103.78	102.07	1926211	1927449	-	von Willebrand factor type A	PFAM: von Willebrand factor type A~KEGG: ava:Ava_1307 von Willebrand factor type A
Tery_1246	clpP	0.324409	0.492669	-0.284791	0.835688	0.6092	0.117723	260.26	361.96	376.73	446.78	360.81	267.86	265.36	1930019	1930708	+	Endopeptidase Clp	PFAM: peptidase S14 ClpP~KEGG: syn:slr0164 ATP-dependent Clp protease Clp-like subunit the predicted protein for this gene lacks the active site motifs characteristic of ClpP proteases
Tery_1247	clpP	0.234985	0.577189	-0.252537	0.826173	0.487522	0.12718	437.43	487.18	498.02	566.98	557.29	424.02	383.78	1930923	1931513	+	ATP-dependent Clp protease proteolytic subunit ClpP	PFAM: peptidase S14 ClpP~KEGG: syn:slr0165 ATP-dependent Clp protease proteolytic subunit 3
Tery_1250		-0.175372	0.765374	-0.0343201	0.987398	-0.141051	0.809815	53.48	61.99	63.22	62.88	58.63	66.88	68.11	1934396	1935022	+	heat shock protein DnaJ-like	PFAM: heat shock protein DnaJ-like Tetratricopeptide TPR_2~KEGG: ava:Ava_1304 heat shock protein DnaJ-like
Tery_1251		0.196708	0.678876	-0.204288	0.857121	0.400996	0.261621	175.52	165.67	177.74	208.7	187.45	146.94	155.11	1935767	1937014	+	methyltransferase FkbM family	KEGG: pmn:PMN2A_1093 TPR repeat~TIGRFAM: methyltransferase FkbM family~PFAM: TPR repeat Tetratricopeptide TPR_3 Tetratricopeptide TPR_2~SMART: Tetratricopeptide region
Tery_1252	yrbG	-0.1391	0.823413	-0.0950945	0.972068	-0.0440055	0.947165	89.95	96.3	84.47	97.09	94.71	88.63	109.88	1938100	1939044	+	Na+/Ca+ antiporter CaCA family	TIGRFAM: Na+/Ca+ antiporter CaCA family~PFAM: sodium/calcium exchanger membrane region~KEGG: mba:Mbar_A2093 sodium/calcium exchanger protein
Tery_1255		-0.356955	NA	0.0881957	NA	-0.445151	NA	1.65	0.46	0.37	1.07	0.28	1.32	0.73	1941237	1941443	+	hypothetical protein	KEGG: ana:alr0019 transposase
Tery_1256		-0.843344	NA	-0.385212	0.916743	-0.458132	NA	3.57	3.69	3.11	4.48	4.51	6.26	6.18	1942378	1942674	-	transposase	PFAM: transposase~KEGG: syn:sll0431 putative transposase gene of IS630 family insertion sequence ISY100h
Tery_1258		-0.191723	0.818045	-0.2347	0.919778	0.0429767	0.966798	86.66	84.14	59.73	116.62	62.58	93.24	82.64	1944502	1944867	-	membrane protein of unknown function	PFAM: membrane protein of unknown function~KEGG: syn:slr0284 hypothetical protein
Tery_1259	ychF	0.00940097	0.991094	-0.61183	0.448216	0.621231	0.212784	85.57	125.06	89.6	193.29	111.06	102.46	97.17	1944894	1945985	-	GTP-binding protein YchF	TIGRFAM: GTP-binding protein YchF GTP-binding~PFAM: GTP-binding protein HSR1-related Protein of unknown function DUF933~KEGG: ana:all0723 probable GTP-binding protein
Tery_1263		-0.289506	NA	0.0218674	0.998483	-0.311373	NA	1.65	0.77	1.65	1.43	1.13	2.31	1.09	1949797	1950114	-	hypothetical protein	KEGG: syn:sll0810 hypothetical protein
Tery_1267		-0.0554913	NA	0.275702	NA	-0.331194	NA	1.37	0.15	0.37	0.18	0.85	0	1.09	1951947	1952114	+	putative transposase gene of IS630 family insertion sequence ISY508b	KEGG: syn:slr1283 putative transposase gene of IS630 family insertion sequence ISY508b
Tery_1271		0.240781	NA	-0.0583906	0.997312	0.299172	NA	1.92	2.46	2.57	3.05	1.69	0.33	3.27	1954986	1955288	+	putative transposase orfA	KEGG: sru:SRU_2011 putative transposase orfA
Tery_1272		-0.554871	NA	-0.0893943	0.985412	-0.465476	NA	4.11	3.85	2.38	3.58	3.66	4.28	5.63	1955383	1955784	+	putative transposase orfB	KEGG: sru:SRU_2010 putative transposase orfB
Tery_1274		0.258756	NA	0.34465	0.95267	-0.0858933	NA	5.76	2.31	4.03	3.05	3.1	3.29	3.27	1956658	1956891	+	hypothetical protein	KEGG: ava:Ava_C0173 hypothetical protein
Tery_1275		-0.592554	NA	0.332534	0.955998	-0.925088	NA	3.29	2.92	3.11	2.15	2.82	4.61	4.72	1957008	1957391	+	hypothetical protein	KEGG: ava:Ava_2371 transposase
Tery_1276		-0.255114	0.598927	0.13378	0.95267	-0.388894	0.355265	146.72	155.52	140.72	116.08	152.22	169.02	183.81	1958159	1959787	+	arginine decarboxylase	PFAM: Orn/Lys/Arg decarboxylase major region Orn/Lys/Arg decarboxylase-like~KEGG: ana:all4887 lysine decarboxylase
Tery_1278		-0.175706	0.882609	-0.0620489	0.985412	-0.113657	NA	9.32	17.54	12.09	12	15.5	11.53	17.8	1960720	1960962	-	conserved hypothetical protein	KEGG: syn:sll0810 hypothetical protein
Tery_1279		0.138266	NA	0.48826	NA	-0.349994	NA	1.37	0.46	0.92	0.9	0.28	0.66	0.91	1962194	1962499	-	conserved hypothetical protein	KEGG: ava:Ava_C0173 hypothetical protein
Tery_1286		0.350998	NA	1.48141	NA	-1.13041	NA	0.82	0.46	1.47	0.36	0.28	0	1.27	1966691	1966912	+	transposase	KEGG: ana:all7563 transposase
Tery_1287		0.395221	NA	1.5169	NA	-1.12167	NA	1.92	0.46	0.92	0	0.85	0.66	0.91	1966978	1967166	+	transposase	KEGG: ana:all7563 transposase
Tery_1288	cbiT	-0.32902	0.468712	0.126305	0.960564	-0.455325	0.288972	67.19	68.76	68.9	55.53	69.34	76.11	95.17	1968385	1968987	+	precorrin-6Y C515-methyltransferase (decarboxylating) CbiT subunit	TIGRFAM: precorrin-6Y C515-methyltransferase (decarboxylating) CbiT subunit~KEGG: ana:all3876 precorrin decarbocylase
Tery_1289		-0.107662	0.917815	0.550277	0.735006	-0.657939	NA	14.81	14.77	13.01	10.39	8.74	13.84	16.53	1969872	1970255	-	hypothetical protein	KEGG: ava:Ava_2371 transposase
Tery_1290		-0.327019	0.679196	0.13047	0.979413	-0.45749	0.496367	29.89	17.38	16.12	16.48	21.71	28.33	24.34	1970256	1970465	-	hypothetical protein	NA
Tery_1291	cdsA	-0.47621	0.166199	-0.0477657	0.985412	-0.428444	0.295008	72.4	68.15	63.4	66.28	73.57	87.64	101.17	1971541	1972422	+	phosphatidate cytidylyltransferase	PFAM: phosphatidate cytidylyltransferase~KEGG: tel:tll2108 phosphatidate cytidylyltransferase
Tery_1292		0.24323	0.669177	-0.262172	0.84659	0.505403	0.230291	66.09	84.91	93.27	103.54	91.05	66.22	71.74	1972786	1973562	-	conserved hypothetical protein	KEGG: ana:alr3874 hypothetical protein
Tery_1293	rluB	0.107786	0.903335	0.180792	0.952118	-0.0730062	0.930124	89.41	101.68	105.91	62.34	112.19	81.71	102.07	1973698	1974462	+	ribosomal large subunit pseudouridine synthase B	TIGRFAM: Pseudouridine synthase Rsu~PFAM: RNA-binding S4 pseudouridine synthase~KEGG: ana:all3873 putative pseudouridylate synthase
Tery_1294		0.0926079	0.891844	0.0372615	0.985412	0.0553464	0.928689	105.04	93.07	101.88	101.57	91.89	92.58	94.99	1975139	1976026	+	conserved hypothetical protein	KEGG: ana:all3872 unknown protein
Tery_1296	malQ	0.640058	0.00698067	0.0230749	0.990041	0.616983	0.0313669	490.36	535.17	534.12	519.15	498.94	327.16	341.1	1977141	1978658	-	4-alpha-glucanotransferase	KEGG: ana:alr3871 4-alpha-glucanotransferase~TIGRFAM: 4-alpha-glucanotransferase~PFAM: glycoside hydrolase family 77
Tery_1297		0.137193	NA	-0.0675615	0.997312	0.204755	NA	1.65	0.77	1.47	0.54	2.26	0.99	1.27	1982085	1982285	-	hypothetical protein	KEGG: syn:sll0431 putative transposase gene of IS630 family insertion sequence ISY100h
Tery_1299		-1.99144	NA	-0.596112	NA	-1.39532	NA	0.27	0.46	0	0	0.85	1.32	0.73	1983497	1983685	+	conserved hypothetical protein	KEGG: gvi:gll3349 hypothetical protein
Tery_1301	yneE	0.015401	0.985527	-0.0251519	0.99589	0.0405529	0.966503	42.78	42.15	38.3	51.23	31.29	37.89	43.23	1985587	1986489	-	protein of unknown function UPF0187	PFAM: protein of unknown function UPF0187~KEGG: ava:Ava_0922 hypothetical protein
Tery_1302		0.249638	0.730781	-0.00212762	0.99882	0.251766	0.707836	24.68	20.31	20.16	21.86	21.14	18.45	17.98	1987176	1987925	-	hypothetical protein	NA
Tery_1305		0.0640943	0.937961	0.314554	0.835688	-0.250459	0.657885	43.61	37.07	37.56	28.48	34.67	35.25	39.78	1989720	1990229	-	hypothetical protein	KEGG: ava:Ava_3114 hypothetical protein
Tery_1306	dnaK	-0.0786411	0.933106	-0.522644	0.574702	0.444003	0.399209	528.21	587.17	625.19	1070.73	588.01	681.67	546.34	1990542	1992458	-	chaperone protein DnaK	TIGRFAM: chaperone protein DnaK~PFAM: Heat shock protein 70~KEGG: ava:Ava_0295 molecular chaperone DnaK
Tery_1307	copA, ctpA	0.151465	0.805676	0.0157793	0.997312	0.135685	0.814226	103.94	81.99	103.89	99.42	90.2	88.3	85.73	1994206	1996482	-	copper-translocating P-type ATPase	TIGRFAM: ATPase P-type (transporting) HAD superfamily subfamily IC copper-translocating P-type ATPase heavy metal translocating P-type ATPase~PFAM: Haloacid dehalogenase-like hydrolase Heavy metal transport/detoxification protein E1-E2 ATPase-associated region~KEGG: ana:alr7635 cation-transporting ATPase
Tery_1308		-0.270908	0.776124	-0.396382	0.84659	0.125474	0.906149	15.36	18.15	14.48	27.95	13.53	23.39	15.8	1997564	1998322	+	ABC transporter related	PFAM: ABC transporter related~SMART: ATPase~KEGG: cya:CYA_1328 ABC transporter ATP-binding protein
Tery_1310	lepB	0.316034	0.57079	-0.15815	0.952118	0.474184	0.3268	39.77	34.92	35.18	44.96	35.8	27.68	30.88	2000615	2001211	+	thylakoidal processing peptidase. Serine peptidase. MEROPS family S26A	KEGG: ana:alr2975 signal peptidase I~TIGRFAM: signal peptidase I~PFAM: peptidase S24 S26A and S26B
Tery_1311		-0.326496	0.454249	0.0999731	0.972025	-0.426469	0.317639	84.74	92.3	74.39	73.81	82.03	95.88	114.24	2001473	2001790	-	hypothetical protein	NA
Tery_1312		-0.185549	0.673095	-0.196337	0.85283	0.0107884	0.98751	566.87	598.55	599.54	656.37	684.98	658.28	682.01	2002256	2003392	-	peptidyl-prolyl cis-trans isomerase cyclophilin type	PFAM: peptidyl-prolyl cis-trans isomerase cyclophilin type~KEGG: ava:Ava_2316 peptidyl-prolyl cis-trans isomerase cyclophilin type
Tery_1313	efp	0.187453	0.933297	-0.435249	0.949534	0.622702	0.668823	311	239.82	420.15	184.34	685.26	235.57	333.47	2005048	2005605	+	translation elongation factor P (EF-P)	TIGRFAM: translation elongation factor P~PFAM: elongation factor P/YeiP Elongation factor KOW-like~KEGG: tel:tlr1294 translation elongation factor EF-P
Tery_1314	accB, bccP	0.235755	0.598927	0.0351218	0.985412	0.200633	0.653578	179.09	208.28	204.67	185.77	197.88	163.09	172.73	2006188	2006691	+	biotin carboxyl carrier protein	TIGRFAM: acetyl-CoA carboxylase biotin carboxyl carrier protein~PFAM: biotin/lipoyl attachment~KEGG: tel:tlr1295 biotin carboxyl carrier protein of acetyl-CoA carboxylase
Tery_1316		-0.278709	0.616643	-0.102966	0.975934	-0.175743	0.780888	106.41	86.76	81.54	110.35	84.57	126.84	95.9	2008631	2009329	-	conserved hypothetical protein	KEGG: ava:Ava_2312 hypothetical protein
Tery_1318	proS	-0.129316	0.856875	-0.301124	0.824758	0.171808	0.761194	146.72	116.45	123.32	174.3	140.66	154.85	127.5	2011162	2012967	-	prolyl-tRNA synthetase	TIGRFAM: prolyl-tRNA synthetase~PFAM: tRNA synthetase class II (G H P and S) Anticodon-binding~KEGG: ava:Ava_2311 prolyl-tRNA synthetase
Tery_1319		0.0306992	NA	-0.18356	0.972025	0.214259	NA	6.31	5.08	9.16	7.34	8.17	6.92	6.54	2013421	2013852	+	NUDIX hydrolase	PFAM: NUDIX hydrolase~KEGG: syn:sll1537 hypothetical protein
Tery_1323	argF, argI	0.790413	0.223008	0.0316808	0.997312	0.758732	NA	9.05	14.46	10.63	9.14	13.53	6.59	6.72	2017345	2018265	+	ornithine carbamoyltransferase	KEGG: ava:Ava_2197 ornithine carbamoyltransferase~TIGRFAM: ornithine carbamoyltransferase~PFAM: aspartate/ornithine carbamoyltransferase Asp/Orn-binding region aspartate/ornithine carbamoyltransferase carbamoyl-P binding domain
Tery_1324		-0.0864843	0.9355	-0.607771	0.557964	0.521286	0.391828	26.88	30	23.45	52.49	28.19	31.3	25.97	2019402	2021213	+	Na+/solute symporter	PFAM: Na+/solute symporter~KEGG: syc:syc2336_d hypothetical protein
Tery_1325		-0.0932107	0.924814	-0.855113	0.0715834	0.761902	0.104907	20.02	23.07	18.32	43.53	29.88	22.07	21.8	2022108	2023112	-	putative TIM-barrel protein nifR3 family	TIGRFAM: putative TIM-barrel protein nifR3 family~PFAM: NADH:flavin oxidoreductase/NADH oxidase dihydrouridine synthase DuS~KEGG: ava:Ava_0645 dihydrouridine synthase TIM-barrel protein nifR3
Tery_1328	fumC	0.03701	0.969142	0.32274	0.840747	-0.28573	0.634088	26.88	22.77	28.77	21.14	20.3	25.7	25.25	2025743	2027152	-	fumarase	TIGRFAM: fumarate hydratase class II~PFAM: fumarate lyase~KEGG: noc:Noc_1627 fumarate hydratase class II
Tery_1330		-0.0899862	0.941471	0.0302145	0.997312	-0.120201	NA	14.54	9.23	8.8	11.64	9.02	13.51	9.63	2028123	2028449	+	transposase	PFAM: transposase~KEGG: syn:sll0200 putative transposase gene of IS630 family insertion sequence ISY100s
Tery_1332		0.844123	NA	2.40935	0.10576	-1.56523	NA	5.21	4	1.65	0.54	0.85	1.98	2	2029603	2030283	-	hypothetical protein	KEGG: cme:CMR327C hypothetical protein PROSITE: GLN_RICH LYS_RICH TYR_RICH
Tery_1333		-0.159959	NA	0.765835	0.857121	-0.925794	NA	2.47	2	2.02	1.79	0.56	1.98	2.72	2030402	2030767	+	putative transposase	KEGG: ava:Ava_C0088 putative transposase
Tery_1335		0.0224584	0.982285	0.140449	0.975466	-0.117991	NA	15.91	18.77	13.93	11.64	18.04	13.51	18.16	2031392	2031607	-	transposase	KEGG: ana:alr0018 transposase
Tery_1336		-0.1351	0.820622	0.0282897	0.987398	-0.16339	0.754252	196.09	167.21	151.17	165.35	168.85	181.87	194.71	2031910	2032515	-	conserved hypothetical protein	KEGG: ana:all1729 unknown protein
Tery_1337		-0.226104	0.723474	0.127284	0.963867	-0.353387	0.48643	230.1	183.83	229.04	152.99	237.63	228.98	272.44	2032658	2034337	-	FHA domain containing protein	KEGG: ana:all1730 similar to HetF protein
Tery_1338		-0.0144858	0.985536	0.39576	0.790632	-0.410246	0.448515	47.72	35.69	33.53	27.77	31.01	42.83	35.96	2035337	2037400	+	hypothetical protein	NA
Tery_1340		-0.17063	0.789024	-0.0912677	0.979413	-0.0793618	0.909994	55.4	54.92	43.43	55.18	53.28	55.68	59.57	2040749	2041705	-	glycosyl transferase family 2	PFAM: glycosyl transferase family 2~KEGG: mlo:mlr7556 sugar transferase
Tery_1341		0.270285	0.640571	0.141569	0.955998	0.128715	0.850949	38.94	34.61	35.18	30.99	34.39	32.62	27.79	2042045	2043895	-	hypothetical protein	KEGG: mlo:mlr7554 hypothetical protein
Tery_1342		0.313051	0.671444	0.469134	0.789664	-0.156083	0.853847	24.96	37.38	24.37	21.68	20.01	19.11	27.24	2047790	2047996	-	hypothetical protein	NA
Tery_1343		-0.402895	0.247048	-0.129018	0.952664	-0.273877	0.520395	86.94	101.99	100.96	103.54	107.12	130.8	125.69	2048695	2049441	-	Thioesterase	PFAM: Thioesterase~KEGG: ava:Ava_4730 thioesterase
Tery_1344	rfbD, rmlD	0.142345	0.812451	-0.162154	0.928851	0.304499	0.482887	74.05	73.84	80.81	88.67	80.9	67.21	71.02	2049484	2050365	-	dTDP-4-dehydrorhamnose reductase	PFAM: NAD-dependent epimerase/dehydratase dTDP-4-dehydrorhamnose reductase~KEGG: ana:alr4490 dTDP-6-deoxy-L-mannose-dehydrogenase
Tery_1346	rfbC, rmlC	-0.16236	0.890273	-0.185595	0.962544	0.023235	0.985606	73.22	53.53	43.61	85.45	42.28	83.36	44.32	2052114	2052659	-	dTDP-4-dehydrorhamnose 35-epimerase	KEGG: rfr:Rfer_2678 dTDP-4-dehydrorhamnose 35-epimerase~TIGRFAM: dTDP-4-dehydrorhamnose 35-epimerase~PFAM: dTDP-4-dehydrorhamnose 35-epimerase related
Tery_1348		0.109787	0.899272	0.120386	0.972025	-0.0105989	0.98751	40.04	53.84	48.74	45.5	41.72	35.91	51.95	2056360	2057220	-	Methyltransferase type 11	PFAM: Methionine biosynthesis MetW Methyltransferase type 11 Methyltransferase type 12~KEGG: gme:Gmet_2177 methylase involved in ubiquinone/menaquinone biosynthesis-like
Tery_1349		0.0460481	0.95434	0.254183	0.857121	-0.208135	0.723084	42.78	40	42.33	38.69	30.44	40.52	40.32	2057447	2059189	-	hypothetical protein	KEGG: mma:MM2211 hypothetical protein
Tery_1350	amiE	0.424479	0.333917	0.396448	0.766807	0.0280315	0.976131	58.14	55.99	62.67	40.84	48.48	36.57	50.67	2060638	2061978	-	Amidase	PFAM: Amidase~KEGG: ana:all7525 amidase
Tery_1351		0.264975	0.587693	-0.0353186	0.987398	0.300294	0.504736	275.9	260.74	266.97	310.81	234.81	248.42	198.7	2062784	2064964	-	Chromosome segregation ATPase-like protein	KEGG: syn:sll1181 HlyD family secretion protein
Tery_1352		0.07803	0.899272	-0.00746615	0.998313	0.0854961	0.869058	407.26	379.5	379.47	411.67	365.32	369	368.52	2065274	2068273	-	cyclic nucleotide-regulated ABC bacteriocin/lantibiotic exporters	KEGG: ana:all7315 ABC transporter ATP-binding protein hemolysin secretion protein~TIGRFAM: type I secretion system ATPase~PFAM: cyclic nucleotide-binding ABC transporter transmembrane region ABC transporter related peptidase C39 bacteriocin processing~SMART: ATPase
Tery_1353		0.0576984	0.932001	0.0507303	0.979559	0.00696811	0.98751	284.12	270.12	297.2	271.94	273.15	256	289.7	2068829	2069584	-	conserved hypothetical protein	KEGG: ana:all1363 hypothetical protein
Tery_1354		0.205218	0.737013	-0.0431107	0.985412	0.248329	0.636234	83.65	105.22	111.22	102.29	103.17	74.46	98.99	2071942	2072889	+	conserved hypothetical protein	KEGG: syf:Synpcc7942_0786 hypothetical protein
Tery_1355		-0.551904	0.345147	-0.87964	0.1595	0.327736	0.652991	728.68	504.41	557.03	1457.49	726.7	1130.4	622.08	2073515	2075386	-	Hemolysin-type calcium-binding region	PFAM: Hemolysin-type calcium-binding region~KEGG: sil:SPO3673 type I secretion target repeat protein
Tery_1356		-0.0622128	0.935989	-0.198202	0.907541	0.135989	0.815497	108.88	120.76	149.33	132.74	156.16	132.45	132.04	2076163	2077434	-	glycosyl transferase group 1	PFAM: glycosyl transferase group 1~KEGG: dde:Dde_2766 putative glycosyltransferase
Tery_1357		-0.168613	0.805335	-0.190841	0.927355	0.022228	0.979944	29.07	32.77	33.71	38.52	33.83	36.57	35.42	2077704	2078402	-	Methyltransferase type 11	PFAM: Methyltransferase type 11
Tery_1358		0.390364	0.599437	0.566938	0.724197	-0.176573	NA	14.81	12.31	15.21	10.03	8.74	10.54	10.9	2079608	2080351	-	sulfotransferase	PFAM: sulfotransferase~KEGG: syw:SYNW0083 putative deacetylase sulfotransferase
Tery_1360		-0.297204	0.599443	0.0297961	0.99059	-0.327	0.533907	335.96	248.59	229.96	295.22	233.12	386.79	281.52	2081009	2086984	-	glycosyl transferase group 1	PFAM: glycosyl transferase family 2 glycosyl transferase group 1~KEGG: efa:EF2180 glycosyl transferase group 2 family protein
Tery_1361		-0.0422294	0.957098	-0.059807	0.982931	0.0175776	0.982122	171.68	145.52	122.58	171.62	131.64	163.09	139.31	2087004	2089568	-	Methyltransferase type 11	PFAM: Methyltransferase type 11 Methyltransferase type 12~KEGG: noc:Noc_1379 hypothetical protein
Tery_1362		0.0298161	0.968504	0.106516	0.962569	-0.0767001	0.898224	102.02	105.53	104.08	102.11	89.64	101.81	102.07	2089867	2091285	-	ABC transporter related	PFAM: ABC transporter related~SMART: ATPase~KEGG: hch:HCH_02231 ABC-type polysaccharide/polyol phosphate transport system ATPase component
Tery_1363		0.214127	0.719433	-0.0534906	0.985314	0.267617	0.589848	55.12	73.68	65.23	68.25	65.68	57.33	54.85	2091665	2092519	-	ABC-2 type transporter	PFAM: ABC-2 type transporter~KEGG: syf:Synpcc7942_1126 ABC transporter permease protein
Tery_1364		0.201929	0.720414	0.233275	0.856169	-0.0313452	0.966798	86.66	81.07	84.29	79.36	62.3	71.82	74.29	2092708	2093247	-	conserved hypothetical protein	KEGG: syn:sll1618 hypothetical protein
Tery_1365	ruvB	-0.0674138	0.933106	0.221014	0.889428	-0.288428	0.553926	97.63	76.45	74.03	66.82	74.14	89.94	83.37	2093317	2094477	+	Holliday junction DNA helicase subunit RuvB	KEGG: ava:Ava_1008 Holliday junction DNA helicase RuvB~TIGRFAM: Holliday junction DNA helicase RuvB~PFAM: AAA ATPase central region Holliday junction DNA helicase RuvB-like ATPase associated with various cellular activities AAA_5~SMART: ATPase
Tery_1366	aofH	0.201371	0.733736	0.161366	0.940514	0.040005	0.960893	74.87	75.38	65.96	57.5	71.04	67.21	58.67	2095438	2097009	+	amine oxidase	PFAM: amine oxidase~KEGG: nfa:nfa26430 putative amino acid oxidase
Tery_1367		0.691847	0.370264	0.352213	0.908488	0.339634	NA	7.68	12.46	12.09	10.21	6.48	9.23	4.72	2097863	2098603	-	Cephalosporin hydroxylase	PFAM: Cephalosporin hydroxylase~KEGG: rfe:RF_1097 hypothetical protein
Tery_1368		0.508481	NA	0.237807	0.968149	0.270674	NA	6.58	4.46	5.13	3.76	5.36	4.61	3.09	2098603	2099235	-	Methyltransferase type 12	PFAM: Methyltransferase type 11 Methyltransferase type 12~KEGG: mlo:mlr5368 hypothetical protein
Tery_1369		-0.0493016	NA	-0.230957	0.979413	0.181655	NA	2.19	2.92	2.93	1.79	4.79	3.62	2.18	2099242	2100564	-	Orn/Lys/Arg decarboxylase major region	PFAM: Orn/Lys/Arg decarboxylase major region~KEGG: spn:SP0916 lysine decarboxylase
Tery_1371		-0.0937149	0.903335	-0.123283	0.962544	0.0295676	0.971597	62.25	54.46	51.67	65.57	55.53	65.89	54.31	2102236	2104170	+	peptidase S9 prolyl oligopeptidase active site region	PFAM: peptidase S9 prolyl oligopeptidase active site region~KEGG: noc:Noc_1156 peptidase S9 prolyl oligopeptidase active site region
Tery_1372		0.39708	0.561038	0.262869	0.910382	0.134211	NA	19.47	16	15.76	15.05	12.97	14.5	11.62	2104828	2106021	+	glycosyl transferase family 2	PFAM: glycosyl transferase family 2~KEGG: ava:Ava_4672 glycosyl transferase family 2
Tery_1375		-0.803228	NA	-0.556385	0.936977	-0.246843	NA	1.92	1.54	0.73	1.07	3.1	1.32	3.27	2111352	2111582	+	hypothetical protein	NA
Tery_1376		-0.421354	NA	-0.352921	0.955998	-0.0684327	NA	1.92	2.15	2.75	3.22	2.54	3.29	2.91	2111837	2112118	+	hypothetical protein	KEGG: ava:Ava_C0173 hypothetical protein
Tery_1379		-0.737489	NA	-0.406648	NA	-0.330842	NA	0.82	0.31	0.92	0.9	0.85	0.66	1.45	2113051	2113173	+	putative transposase gene of IS605 family insertion sequence ISY052a	KEGG: syn:slr2062 putative transposase gene of IS605 family insertion sequence ISY052a
Tery_1380	tpiA	0.518113	0.115635	0.00754596	0.998313	0.510567	0.176977	247.92	317.5	297.94	261.9	308.38	183.51	218.86	2113589	2114314	+	triosephosphate isomerase	PFAM: triosephosphate isomerase~KEGG: ava:Ava_3290 triosephosphate isomerase
Tery_1381	folP	0.46343	0.349606	0.0941495	0.979413	0.369281	0.515863	36.48	29.69	29.5	32.96	25.93	26.03	20.52	2115235	2116080	+	Dihydropteroate synthase	KEGG: ana:alr4386 dihydropteroate synthase~TIGRFAM: dihydropteroate synthase~PFAM: dihydropteroate synthase DHPS
Tery_1382		0.207409	0.738503	0.130631	0.960774	0.0767783	0.914642	44.7	56.3	44.53	44.43	43.97	43.49	41.05	2116190	2117215	+	binding-protein-dependent transport systems inner membrane component	PFAM: binding-protein-dependent transport systems inner membrane component~KEGG: ana:alr0141 oligopeptide transport system permease protein
Tery_1383	tynA	0.460317	0.274097	0.250073	0.858396	0.210244	0.724113	59.24	47.38	46.72	39.23	46.23	36.9	37.23	2117278	2119272	-	Amine oxidase (copper-containing)	PFAM: copper amine oxidase~KEGG: ava:Ava_3451 copper amine oxidase
Tery_1384		-0.155752	NA	0.373917	0.931611	-0.529669	NA	6.31	4	4.76	2.51	5.36	5.6	5.45	2119924	2120148	+	oligopeptide transport system permease protein	KEGG: ana:alr0141 oligopeptide transport system permease protein
Tery_1388		2.40127	NA	0.577857	0.952118	1.82342	NA	1.65	2.46	1.1	1.43	0.85	0	0.54	2122042	2122728	+	hypothetical protein	KEGG: mba:Mbar_A2511 transposase
Tery_1390		0.4995	NA	0.034084	0.998313	0.465416	NA	2.19	2.92	2.2	2.51	2.26	1.65	1.82	2123603	2123848	-	conserved hypothetical protein	KEGG: ava:Ava_C0171 hypothetical protein
Tery_1392		0.0491104	0.970472	0.329963	0.910747	-0.280852	NA	7.4	9.38	9.71	6.81	7.33	6.26	10.53	2124776	2125009	-	transposase	PFAM: transposase~KEGG: syn:slr2112 putative transposase gene of IS630 family insertion sequence ISY100o
Tery_1395		0.237632	0.771086	0.321996	0.857035	-0.0843644	0.925786	51.83	52.46	64.86	29.56	60.89	44.81	50.86	2127771	2128040	-	hypothetical protein	NA
Tery_1398		0.0204324	0.979715	0.40599	0.677231	-0.385557	0.381048	167.84	145.83	152.08	98.71	134.74	148.92	157.29	2130195	2130680	+	hypothetical protein	NA
Tery_1399		0.0186825	0.982772	0.0988095	0.979413	-0.080127	0.925786	44.98	35.38	33.9	26.51	44.54	39.21	35.96	2131087	2131248	+	hypothetical protein	NA
Tery_1401		0.613415	NA	0.00264124	0.99882	0.610774	NA	3.84	5.69	3.11	3.76	4.79	2.64	2.91	2132736	2132981	+	hypothetical protein	NA
Tery_1402		0.0896911	NA	0.12559	0.982931	-0.0358989	NA	4.94	4.15	4.21	5.02	2.82	5.27	3.27	2133018	2133284	+	hypothetical protein	NA
Tery_1403		0.491781	0.412826	0.163076	0.962544	0.328705	0.640374	30.17	24	23.82	29.38	16.07	18.12	18.71	2133698	2135026	+	TPR repeat	PFAM: TPR repeat~SMART: Tetratricopeptide region~KEGG: ava:Ava_2580 TPR repeat
Tery_1404		0.137158	NA	0.523752	0.942152	-0.386594	NA	1.37	2.92	1.83	1.25	1.69	2.97	1.09	2135723	2135899	+	hypothetical protein	KEGG: ava:Ava_C0087 transposase family protein
Tery_1405		0.840083	NA	-0.43455	NA	1.27463	NA	0.27	0.92	0.73	0.72	1.13	0.66	0.18	2136808	2137494	-	hypothetical protein	KEGG: mba:Mbar_A2511 transposase
Tery_1407		0.0654094	0.948037	0.165364	0.959307	-0.0999548	0.910804	17	16.77	18.51	14.69	16.35	13.84	19.07	2138490	2138744	-	hypothetical protein	KEGG: ava:Ava_2371 transposase
Tery_1408		0.409925	0.368495	0.0254573	0.993743	0.384468	0.446898	40.31	35.53	37.93	33.68	40.59	28.33	28.7	2138782	2139186	-	hypothetical protein	KEGG: ava:Ava_C0173 hypothetical protein
Tery_1409		-0.721224	NA	0.248959	NA	-0.970183	NA	0.27	1.08	0.37	0	1.13	1.32	0.73	2139381	2139662	+	hypothetical protein	NA
Tery_1411		1.69136	NA	0.639914	0.955998	1.05145	NA	0.55	2.15	1.1	0.36	1.41	0.99	0	2140838	2140963	+	hypothetical protein	NA
Tery_1412		-0.736665	NA	0.534766	NA	-1.27143	NA	0.82	0.31	0.55	0	0.85	0.66	1.09	2141101	2141295	-	hypothetical protein	NA
Tery_1413		1.19095	NA	-0.647263	NA	1.83822	NA	1.1	0.46	0.18	1.61	0	0.33	0.18	2141613	2142014	-	conserved hypothetical protein	KEGG: ava:Ava_C0173 hypothetical protein
Tery_1416	recR	0.0141159	0.988133	0.12487	0.979413	-0.110754	0.909994	27.7	27.69	32.98	18.81	35.52	23.06	34.87	2143846	2144394	-	DNA replication and repair protein RecR	KEGG: ava:Ava_2253 recombination protein RecR~TIGRFAM: recombination protein RecR~PFAM: RecR protein TOPRIM domain containing protein~SMART: Toprim subdomain
Tery_1417	nanE	0.660566	0.241159	0.546104	0.74146	0.114461	NA	16.46	18.46	13.74	9.67	12.68	10.21	10.35	2144836	2145510	-	N-acylglucosamine-6-phosphate 2-epimerase	PFAM: putative N-acetylmannosamine-6-phosphate epimerase~KEGG: tel:tlr2260 N-acylglucosamine-6-phosphate 2-epimerase
Tery_1418	cikA	0.474237	0.251099	0.0427564	0.985412	0.431481	0.370027	35.93	39.07	39.39	35.83	38.05	27.68	27.43	2146092	2148653	-	GAF sensor hybrid histidine kinase	PFAM: response regulator receiveR GAF ATP-binding region ATPase-like histidine kinase A-like~KEGG: syf:Synpcc7942_0644 multi-sensor hybrid histidine kinase
Tery_1419		0.477678	0.541673	-0.328871	0.889428	0.806548	NA	13.99	11.69	11.73	18.81	11.84	11.2	7.08	2149880	2150767	+	sulfotransferase	PFAM: sulfotransferase~KEGG: gvi:glr0465 unknown protein
Tery_1420		-0.321437	NA	-0.190101	0.979413	-0.131335	NA	2.19	1.85	3.48	1.43	4.51	2.31	3.81	2150970	2151116	-	putative transposase gene of IS630 family insertion sequence ISY508c	KEGG: syn:slr1585 putative transposase gene of IS630 family insertion sequence ISY508c
Tery_1421	cca	-0.394658	0.463637	0.0966317	0.979413	-0.49129	0.358848	83.92	52.61	69.63	54.46	73.29	103.12	77.74	2151480	2154209	-	Polynucleotide adenylyltransferase region	PFAM: CBS domain containing protein phosphoesterase RecJ-like Polynucleotide adenylyltransferase region~KEGG: ana:all3989 polyA polymerase
Tery_1422		-0.321786	NA	0.186206	0.979413	-0.507993	NA	3.02	2	1.83	1.25	2.82	1.98	3.45	2154982	2155371	+	protein of unknown function DUF820	PFAM: protein of unknown function DUF820~KEGG: ana:alr1460 hypothetical protein
Tery_1423		-0.32807	0.653265	-0.229544	0.932306	-0.0985268	0.914631	24.13	27.23	16.12	30.99	21.14	29.65	27.06	2155551	2157032	-	Nucleoside phosphorylase-like	KEGG: sco:SCO2602 hypothetical protein
Tery_1424		-0.157636	0.899272	-0.176536	0.972025	0.0189003	NA	9.05	8.92	9.53	12.18	8.17	13.18	7.81	2157109	2158074	-	hypothetical protein	NA
Tery_1425		0.0562927	0.95626	0.187899	0.955998	-0.131606	0.879442	118.75	73.99	147.14	75.96	122.06	105.1	112.79	2158202	2159509	-	transposase IS605 OrfB family	TIGRFAM: transposase IS605 OrfB family~PFAM: putative transposase IS891/IS1136/IS1341 transposase IS605 OrfB~KEGG: syn:slr2062 putative transposase gene of IS605 family insertion sequence ISY052a
Tery_1426		-0.653396	NA	-0.19764	0.979413	-0.455756	NA	2.47	2.15	2.2	2.15	3.1	4.61	2.72	2159601	2159990	-	Nucleoside phosphorylase-like	KEGG: mac:MA3560 phosphorylase
Tery_1427		-0.800909	NA	-0.0976119	0.985412	-0.703297	NA	4.66	2.92	2.75	3.05	4.23	5.93	5.81	2160042	2160473	-	conserved hypothetical protein	KEGG: sco:SCO2602 hypothetical protein
Tery_1428		-0.406112	0.604446	0.0689198	0.985412	-0.475032	0.512918	22.21	22.15	18.32	26.15	12.97	35.91	20.16	2160500	2162746	-	Miro-like	PFAM: Miro-like~KEGG: mba:Mbar_A3344 hypothetical protein
Tery_1429		-0.446061	0.602616	0.0115068	0.998313	-0.457568	NA	11.52	6.15	7.33	7.7	8.46	10.54	11.62	2162739	2163899	-	conserved hypothetical protein	KEGG: ana:alr3492 unknown protein
Tery_1430		-0.398411	0.61075	-0.212728	0.955998	-0.185683	0.840578	23.31	16.31	10.44	21.5	16.35	23.39	20.34	2164055	2165092	-	ATPase associated with various cellular activities AAA_5	PFAM: ATPase associated with various cellular activities AAA_5~SMART: ATPase~KEGG: rsp:RSP_2653 ATPase AAA family
Tery_1431		-0.292593	0.80633	-0.25082	0.955998	-0.0417732	NA	3.84	8	8.43	7.17	9.3	10.54	6.72	2165108	2166181	-	hypothetical protein	NA
Tery_1432		-0.475294	NA	-0.438707	0.952118	-0.0365869	NA	1.65	1.08	2.57	2.69	1.97	2.31	2.54	2166252	2167331	-	purine and other phosphorylases family 1	PFAM: purine and other phosphorylases family 1~KEGG: nfa:nfa44190 hypothetical protein
Tery_1433		-0.0886805	0.93329	-0.353434	0.844401	0.264753	0.715074	15.91	26.15	20.89	30.45	23.11	22.4	22.7	2167779	2168330	+	integral membrane protein	KEGG: sco:SCO5432 integral membrane protein
Tery_1434	psbZ	0.361992	0.441542	-0.288712	0.840747	0.650705	0.104907	485.7	462.72	392.3	621.8	463.98	411.83	285.52	2169563	2169763	+	photosystem II protein PsbZ	PFAM: photosystem II protein PsbZ~KEGG: tel:tsr1967 putative photosystem II PsbZ protein
Tery_1435	ribH	0.0329434	0.962028	0.290515	0.82104	-0.257572	0.554949	180.46	183.83	179.57	140.63	154.47	158.47	195.8	2170544	2171125	+	67-dimethyl-8-ribityllumazine synthase	PFAM: 67-dimethyl-8-ribityllumazine synthase~KEGG: ana:alr3993 67-dimethyl-8-ribityllumazine synthase%3B riboflavin synthase beta chain
Tery_1437	desC	-0.0399871	0.950987	0.00849025	0.998313	-0.0484773	0.932938	594.03	617.01	639.3	661.93	557.85	606.88	663.12	2173203	2174015	-	Delta-9 acyl-phospholipid desaturase	PFAM: fatty acid desaturase~KEGG: ana:all1599 delta-9 desaturase
Tery_1438		-0.405745	0.598927	-0.155449	0.972025	-0.250296	NA	15.08	9.69	17.59	17.38	13.53	21.42	16.16	2174746	2175996	+	Aluminium resistance	PFAM: Cys/Met metabolism pyridoxal-phosphate-dependent enzymes Aluminium resistance~KEGG: ava:Ava_4213 Cys/Met metabolism pyridoxal-phosphate-dependent enzyme
Tery_1440		0.0138748	0.988133	0.350008	0.856168	-0.336133	NA	12.34	12.15	13.38	9.14	10.71	12.52	12.53	2177667	2179061	-	WD-repeat protein	KEGG: ana:alr7129 WD-repeat protein
Tery_1441		-0.221453	NA	-0.113303	0.985412	-0.10815	NA	3.84	4.77	4.76	7.34	1.97	7.58	3.27	2179545	2181449	-	efflux transporter RND family MFP subunit	TIGRFAM: efflux transporter RND family MFP subunit~PFAM: secretion protein HlyD~KEGG: syn:sll1053 putative HlyD family secretion protein
Tery_1442		-0.391201	0.709176	-0.247925	0.955998	-0.143277	NA	5.21	7.08	7.7	5.55	10.71	7.91	9.63	2182028	2182204	+	hypothetical protein	NA
Tery_1446		-0.842449	NA	0.991594	0.922119	-1.83404	NA	1.92	0.62	0.18	0.54	0.28	0.33	2.54	2184008	2184361	-	conserved hypothetical protein	KEGG: ana:all2796 hypothetical protein
Tery_1450		0.197222	0.739115	-0.340812	0.789664	0.538034	0.176893	130.54	145.52	159.41	208.34	157.29	140.68	113.7	2188783	2191536	-	Hemolysin-type calcium-binding region	PFAM: Hemolysin-type calcium-binding region~KEGG: ava:Ava_0582 integrins alpha chain
Tery_1451		-0.359461	0.658258	0.410582	0.84659	-0.770043	NA	13.99	9.69	11.54	6.99	10.71	16.47	13.62	2191817	2193394	-	periplasmic binding protein/LacI transcriptional regulator	PFAM: pentapeptide repeat periplasmic binding protein/LacI transcriptional regulator~KEGG: mba:Mbar_A0710 hypothetical protein
Tery_1452		-0.558	0.392874	0.0662874	0.985412	-0.624287	NA	11.79	8.92	8.06	10.21	7.61	15.48	12.71	2193828	2195204	-	ABC-type branched-chain amino acid transport system periplasmic component	KEGG: hch:HCH_05830 ABC-type branched-chain amino acid transport system periplasmic component
Tery_1453		0.30547	0.706802	-0.0257581	0.997312	0.331228	NA	15.08	16.31	15.03	14.87	16.63	15.48	10.17	2196696	2197466	+	conserved hypothetical protein	KEGG: hch:HCH_00727 hypothetical protein
Tery_1454		0.0251126	0.979715	0.261227	0.894938	-0.236114	0.727706	27.97	25.07	20.89	20.96	19.73	22.07	25.97	2198110	2201106	+	WGR	PFAM: WGR~KEGG: hch:HCH_03961 probable DNA binding protein containing WGR domain
Tery_1455		0.138983	0.898629	0.373406	0.84659	-0.234423	0.779243	179.91	246.74	298.85	124.5	247.5	170.99	268.63	2202340	2202627	-	plasmid stabilization system	PFAM: plasmid stabilization system~KEGG: cch:Cag_0575 hypothetical protein
Tery_1456		0.0101772	0.987502	-0.00605189	0.998483	0.0162291	0.982122	64.72	62.92	71.83	62.88	70.19	66.55	65.75	2202612	2202809	-	conserved hypothetical protein	KEGG: cch:Cag_0574 hypothetical protein
Tery_1457	thrS	-0.162151	0.735008	0.0701792	0.979413	-0.23233	0.556152	374.9	353.96	350.71	328.72	353.2	400.96	405.39	2203647	2205473	-	Ser-tRNA(Thr) hydrolase / threonyl-tRNA synthetase	TIGRFAM: threonyl-tRNA synthetase~PFAM: tRNA synthetase class II (G H P and S) Anticodon-binding Threonyl/alanyl tRNA synthetase SAD~KEGG: ana:alr0335 threonyl-tRNA synthetase
Tery_1458	proX	-0.0515343	0.938781	0.0225655	0.992166	-0.0740998	0.903405	246	239.82	208.52	242.92	210	248.09	232.48	2206086	2207102	-	Substrate-binding region of ABC-type glycine betaine transport system	PFAM: Substrate-binding region of ABC-type glycine betaine transport system~KEGG: plu:plu1281 glycine betaine-binding periplasmic protein precursor ProX
Tery_1459	proX	-0.0127746	0.988133	0.191298	0.95267	-0.204073	NA	13.99	15.38	18.69	12.72	15.5	16.14	16.35	2207730	2208740	-	Substrate-binding region of ABC-type glycine betaine transport system	PFAM: Substrate-binding region of ABC-type glycine betaine transport system~KEGG: plu:plu1281 glycine betaine-binding periplasmic protein precursor ProX
Tery_1460	rplI	0.254777	0.64093	-0.112226	0.972025	0.367003	0.436984	638.18	944.36	790.46	789.47	912.46	587.44	740.68	2209262	2209720	+	LSU ribosomal protein L9P	PFAM: ribosomal protein L9~KEGG: ava:Ava_0329 50S ribosomal protein L9
Tery_1461		0.118602	0.889673	0.502069	0.574702	-0.383467	0.465607	45.8	43.53	34.63	30.45	27.34	35.91	39.96	2209909	2212056	-	peptidase-like	PFAM: peptidase-like~KEGG: ava:Ava_1636 peptidase
Tery_1462	dnaB	0.199241	0.746046	0.250649	0.856169	-0.051408	0.943751	69.66	78.45	64.86	53.2	65.96	68.53	55.94	2212409	2220226	+	primary replicative DNA helicase	KEGG: cya:CYA_1550 replicative DNA helicase~TIGRFAM: Protein splicing (intein) site~PFAM: DnaB-like helicase-like~SMART: Hedgehog/intein hint domain-like Hedgehog/intein hint-like
Tery_1463		-0.454732	0.302314	0.133676	0.963867	-0.588409	0.186805	25.51	25.23	30.6	24.18	25.09	37.89	36.69	2221744	2222886	-	hypothetical protein	NA
Tery_1464		-0.0241583	NA	-0.185145	NA	0.160987	NA	0.82	0.46	0.92	1.25	0.28	0.99	0.54	2222907	2223434	-	hypothetical protein	NA
Tery_1465		0.265169	0.798621	0.159261	0.97403	0.105909	NA	9.87	8	9.71	7.17	9.3	6.92	8.17	2223507	2225219	-	putative signal transduction protein with Nacht domain	KEGG: ana:all3465 unknown protein
Tery_1466		0.081135	0.933106	0.119434	0.972126	-0.0382991	0.967403	22.49	19.84	20.71	18.45	20.01	19.44	20.16	2225569	2226135	-	protein of unknown function DUF820	PFAM: protein of unknown function DUF820~KEGG: ana:alr1224 hypothetical protein
Tery_1467		0.039691	0.956162	-0.495764	0.361963	0.535455	0.138003	250.12	195.52	253.59	340.01	313.17	241.17	213.05	2226624	2227235	-	Peptidylprolyl isomerase	PFAM: peptidylprolyl isomerase FKBP-type~KEGG: syf:Synpcc7942_2354 peptidylprolyl isomerase
Tery_1468		0.382457	0.555802	-0.450806	0.789664	0.833263	0.0826466	24.13	22.46	28.03	41.2	25.93	20.43	17.98	2227399	2227725	-	conserved hypothetical protein	KEGG: ava:Ava_0332 hypothetical protein
Tery_1469		0.0373177	0.969995	0.247315	0.910747	-0.209997	0.783028	19.47	19.84	17.04	15.94	15.5	16.14	20.16	2227883	2228242	+	conserved hypothetical protein	KEGG: ana:all0311 unknown protein
Tery_1470	nblS	-0.214718	0.671989	0.18114	0.908488	-0.395858	0.3268	306.89	266.28	275.03	214.97	281.32	326.83	330.02	2228505	2230655	-	multi-sensor signal transduction histidine kinase	KEGG: ava:Ava_3226 multi-sensor signal transduction histidine kinase~TIGRFAM: PAS sensor protein~PFAM: ATP-binding region ATPase-like histidine kinase HAMP region histidine kinase A-like PAS fold~SMART: PAS
Tery_1471	purD	-0.0189686	0.981133	-0.0601572	0.982931	0.0411886	0.960893	67.74	87.53	91.25	75.96	95.28	82.7	84.46	2231265	2232536	-	phosphoribosylamine--glycine ligase	KEGG: ava:Ava_3227 phosphoribosylamine--glycine ligase~TIGRFAM: phosphoribosylamine--glycine ligase~PFAM: phosphoribosylglycinamide synthetase
Tery_1472		0.00601295	0.995223	0.214158	0.955998	-0.208145	NA	16.46	10.61	10.81	12.9	8.17	13.18	11.81	2233115	2234302	-	beta-lactamase	PFAM: beta-lactamase~KEGG: pae:PA2228 hypothetical protein
Tery_1473	purK	0.25767	0.803399	0.127925	0.979413	0.129745	0.908662	63.63	39.23	90.52	35.65	82.03	56.01	51.95	2235212	2236372	+	phosphoribosylaminoimidazole carboxylase	KEGG: ana:alr2742 phosphoribosyl aminoimidazole carboxylase~TIGRFAM: phosphoribosylaminoimidazole carboxylase ATPase subunit~PFAM: ATP-dependent carboxylate-amine ligase-like ATP-grasp protein of unknown function DUF201
Tery_1475		0.378193	0.456357	0.317899	0.835688	0.0602946	0.940613	29.89	36	35	27.59	26.22	23.72	27.97	2238830	2239441	+	cupin region	KEGG: ava:Ava_0450 cupin region
Tery_1476		-0.0561021	0.944659	0.0213271	0.997312	-0.0774292	0.916085	56.5	57.99	57.72	65.03	47.07	67.87	52.31	2239624	2241048	+	protein of unknown function UPF0061	PFAM: protein of unknown function UPF0061~KEGG: ava:Ava_1028 hypothetical protein
Tery_1479		0.116013	0.857389	0.243343	0.844401	-0.12733	0.814226	526.56	441.8	411.91	382.47	390.41	454.67	395.77	2243655	2249795	-	Methyltransferase type 11	PFAM: glycosyl transferase family 2 Methyltransferase type 11 Methyltransferase type 12~KEGG: efa:EF2180 glycosyl transferase group 2 family protein
Tery_1480		-0.098602	0.890273	0.0652711	0.979413	-0.163873	0.765712	86.94	102.76	81.54	87.24	84.85	93.9	100.08	2250045	2251889	-	Methyltransferase type 11	PFAM: Methyltransferase type 11 Methyltransferase type 12~KEGG: mbo:Mb1535c probable methyltransferase
Tery_1481		0.140272	0.814218	0.117486	0.956081	0.022786	0.976614	193.35	171.06	161.06	176.81	143.76	164.07	154.2	2251946	2253229	-	sulfotransferase	PFAM: sulfotransferase~KEGG: cfa:489788 similar to tyrosylprotein sulfotransferase 1
Tery_1482		-0.0462097	0.969995	0.0116994	0.998313	-0.0579091	NA	10.15	13.38	15.21	11.47	14.38	9.23	17.07	2254170	2254688	-	hypothetical protein	NA
Tery_1485		0.370259	0.437432	0.00577661	0.99882	0.364483	0.468994	162.63	125.83	113.05	152.99	111.34	106.75	100.44	2255847	2257025	-	hypothetical protein	KEGG: mlo:mlr7555 hypothetical protein
Tery_1486		0.398558	0.299336	-0.116703	0.962544	0.515261	0.176977	133.01	169.37	162.71	184.87	149.68	117.29	118.6	2257131	2258564	-	hypothetical protein	KEGG: bha:BH3370 hypothetical protein
Tery_1487		0.20798	0.65037	-0.0407748	0.985412	0.248755	0.546392	159.61	157.83	161.06	171.44	154.76	140.68	136.04	2258640	2260478	-	hypothetical protein	NA
Tery_1488		0.191083	0.74071	-0.00061003	0.999054	0.191693	0.723147	99.55	107.37	90.33	111.43	85.41	87.31	86.64	2260811	2262151	-	hypothetical protein	NA
Tery_1489		0.0771849	0.924561	-0.22658	0.889428	0.303765	0.546392	42.51	55.69	53.69	60.73	57.5	51.4	45.41	2262896	2263339	+	hypothetical protein	NA
Tery_1490		-0.117982	0.873198	0.240599	0.857121	-0.358581	0.439963	72.4	73.07	59	55.89	58.91	67.54	80.1	2263346	2263981	+	Methyltransferase type 11	PFAM: Methyltransferase type 11 Methyltransferase type 12~KEGG: bce:BC1205 methyltransferase
Tery_1492		-0.0704693	0.917362	0.136254	0.952118	-0.206723	0.649909	458.55	355.5	405.49	361.33	374.06	450.71	404.12	2264832	2270045	+	glycosyl transferase family 2	PFAM: glycosyl transferase family 2 TPR repeat Tetratricopeptide TPR_3 Tetratricopeptide TPR_2~SMART: Tetratricopeptide region~KEGG: mst:Msp_1540 partially conserved hypothetical protein
Tery_1493		0.512889	0.561038	0.268886	0.947474	0.244003	NA	7.68	8.15	10.26	5.91	8.74	5.6	6.54	2270596	2270847	+	conserved hypothetical protein	KEGG: ana:alr0559 hypothetical protein
Tery_1494		-0.287924	0.783571	0.441225	0.85283	-0.729149	NA	7.13	8.31	7.15	4.3	7.05	9.23	9.26	2270960	2271160	+	conserved hypothetical protein	KEGG: ana:alr0559 hypothetical protein
Tery_1495		0.126189	0.871346	0.0853076	0.979413	0.0408817	0.960893	35.1	36.3	37.2	33.86	34.11	30.97	35.24	2271384	2272046	+	conserved hypothetical protein	KEGG: pfo:Pfl_4047 hypothetical protein
Tery_1496		-0.159032	0.826238	-0.0318949	0.988874	-0.127137	0.850949	352.41	269.2	248.65	345.92	243.27	359.78	288.97	2272168	2275125	-	Chromosome segregation ATPase-like protein	KEGG: lma:LmjF16.1460 kinesin putative
Tery_1497		-0.169896	0.83309	-0.0900597	0.979413	-0.0798365	0.921696	468.14	370.11	309.11	489.05	320.22	509.03	353.08	2275783	2279412	-	Chromosome segregation ATPase-like protein	KEGG: lma:LmjF16.1460 kinesin putative
Tery_1499		0.292561	0.434495	-0.0135682	0.997312	0.306129	0.432691	286.59	310.73	309.11	320.12	286.68	260.61	234.12	2281661	2283121	+	TPR repeat	PFAM: TPR repeat Tetratricopeptide TPR_3 Tetratricopeptide TPR_2~SMART: Tetratricopeptide region~KEGG: mba:Mbar_A2604 TPR repeat
Tery_1500		0.137773	0.881204	0.392139	0.82104	-0.254366	0.698	49.09	36.15	41.78	29.2	34.95	46.45	31.06	2283508	2284245	-	hypothetical protein	KEGG: rru:Rru_B0030 hemolysin-type calcium-binding region
Tery_1501		0.402269	0.446246	0.228707	0.910382	0.173561	0.809815	50.46	76.45	72.56	49.62	63.99	43.82	56.85	2284654	2284980	+	hypothetical protein	NA
Tery_1502		0.0711461	0.934203	0.224681	0.904801	-0.153535	0.814226	170.86	194.13	227.02	135.97	200.7	170.66	205.42	2285467	2285946	+	conserved hypothetical protein	TIGRFAM: conserved hypothetical protein~KEGG: tbd:Tbd_1342 hypothetical protein
Tery_1503		0.380616	0.482584	0.309976	0.84659	0.0706399	0.931701	38.12	29.07	34.45	24	30.44	24.05	27.61	2286427	2286921	+	conserved hypothetical protein	KEGG: eca:ECA2803 hypothetical protein
Tery_1504		0.159062	0.814047	-0.0736296	0.979413	0.232692	0.666477	97.91	114.29	113.05	134.53	92.18	104.44	90.63	2287727	2288308	-	Thioredoxin domain	PFAM: Thioredoxin domain~KEGG: ava:Ava_0338 thioredoxin-related
Tery_1505		-0.253768	0.65695	0.143348	0.955998	-0.397115	0.413003	79.53	72.91	71.46	53.74	81.18	89.29	88.82	2288744	2289148	+	4Fe-4S ferredoxin iron-sulfur binding	PFAM: 4Fe-4S ferredoxin iron-sulfur binding~KEGG: syn:slr2059 putative ferredoxin
Tery_1506	aroK, aroL	0.0598757	0.937961	0.44493	0.609707	-0.385054	0.40787	116.83	111.53	115.62	68.61	99.51	102.79	117.15	2290170	2290724	-	shikimate kinase	PFAM: shikimate kinase~KEGG: ava:Ava_0553 shikimate kinase
Tery_1507		0.124708	0.82008	0.149197	0.928851	-0.024489	0.971274	214.19	213.67	199.17	179.5	195.63	191.42	192.53	2291951	2292667	-	conserved hypothetical protein	KEGG: ava:Ava_0551 hypothetical protein
Tery_1508	ubiX, bsdB	0.166286	0.864959	0.608697	0.579863	-0.442411	0.488789	36.75	44.76	47.09	18.63	38.05	34.26	42.14	2292766	2293098	-	3-octaprenyl-4-hydroxybenzoate carboxy-lyase	KEGG: ava:Ava_0550 3-octaprenyl-4-hydroxybenzoate carboxy-lyase
Tery_1509		0.132118	0.890273	0.763569	0.217502	-0.631451	0.238979	28.52	31.53	32.62	14.69	21.99	22.73	33.24	2293129	2293335	-	hypothetical protein	KEGG: tel:tll1031 3-octaprenyl-4-hydroxybenzoate carboxy-lyase
Tery_1511	rnr, vacB	0.286453	0.434204	0.210339	0.84754	0.076114	0.889528	791.76	703.77	796.33	645.09	668.35	663.55	591.38	2294607	2296907	-	RNAse R	KEGG: ava:Ava_0549 3'-5' exoribonuclease VacB and RNase II~TIGRFAM: VacB and RNase II family 3'-5' exoribonucleases~PFAM: ribonuclease II RNA binding S1 Ribonuclease B OB region-like~SMART: Cold shock protein
Tery_1512		-0.0946597	0.892848	0.0257934	0.990494	-0.120453	0.831446	203.77	167.83	155.93	168.21	175.05	199.66	176.36	2297560	2298819	+	hypothetical protein	KEGG: ava:Ava_0548 hypothetical protein
Tery_1513		0.188831	0.776124	-0.184863	0.930798	0.373694	0.452534	88.58	109.22	109.02	101.21	130.79	75.78	103.53	2299624	2300118	+	hypothetical protein	KEGG: ava:Ava_C0033 RNA-directed DNA polymerase
Tery_1514	clpP	0.412614	0.202082	-0.0784241	0.979413	0.491038	0.143799	241.61	243.67	256.34	276.95	242.14	198.34	174.18	2300636	2301247	-	ATP-dependent Clp protease proteolytic subunit ClpP	KEGG: ava:Ava_0547 peptidase S14 ClpP~TIGRFAM: ATP-dependent Clp protease proteolytic subunit ClpP~PFAM: peptidase S14 ClpP
Tery_1515		-0.111182	0.88177	0.062078	0.979413	-0.17326	0.761822	54.3	57.22	47.09	49.8	51.02	57	57.39	2302943	2304043	-	conserved hypothetical protein	KEGG: ava:Ava_3756 hypothetical protein
Tery_1516		0.11139	0.893392	-0.00642883	0.998483	0.117819	0.867408	37.85	33.23	33.71	37.8	31.57	35.58	29.42	2304394	2305170	+	phage Gp37Gp68	PFAM: phage Gp37Gp68~KEGG: ava:Ava_0170 phage Gp37Gp68
Tery_1518		0.384474	0.329761	0.192617	0.908488	0.191857	0.720663	235.31	210.13	206.87	212.46	165.47	186.48	147.66	2306692	2308485	+	TPR repeat	PFAM: TPR repeat Tetratricopeptide TPR_2~SMART: Tetratricopeptide region~KEGG: pmn:PMN2A_1233 TPR repeat
Tery_1519	ppa	0.271912	0.511097	-0.0284222	0.987398	0.300335	0.465607	719.63	876.83	794.49	791.8	825.92	603.91	718.16	2309270	2309782	+	Inorganic diphosphatase	PFAM: Inorganic pyrophosphatase~KEGG: tel:tll1883 soluble inorganic pyrophosphatase
Tery_1520		0.0549073	0.937961	0.323007	0.789664	-0.2681	0.545688	110.52	111.99	122.22	83.66	99.51	109.71	111.88	2310208	2310447	-	hypothetical protein	KEGG: noc:Noc_1230 hypothetical protein
Tery_1521		0.00679817	0.992069	0.540003	0.3226	-0.533205	0.176078	64.17	56.92	63.95	39.95	44.54	58.65	63.93	2310598	2310861	-	conserved hypothetical protein	KEGG: noc:Noc_1230 hypothetical protein
Tery_1522	wcaI	-0.150398	0.791159	0.346958	0.747542	-0.497356	0.166778	416.31	461.03	375.81	291.64	362.22	449.72	478.95	2310958	2312223	-	glycosyl transferase group 1	PFAM: glycosyl transferase group 1~KEGG: ana:alr1668 putative glycosyl transferase
Tery_1523		0.239527	0.61329	-0.087464	0.975934	0.32699	0.436311	283.85	301.04	282.18	344.85	265.82	262.26	228.67	2313012	2314022	-	anti-sigma-factor antagonist and sugar transfersase	KEGG: ava:Ava_0744 anti-sigma-factor antagonist (STAS) and sugar transfersase~TIGRFAM: anti-anti-sigma factor~PFAM: Sulfate transporter/antisigma-factor antagonist STAS sugar transferase
Tery_1525		0.149533	0.776275	0.0080233	0.998313	0.14151	0.777309	321.97	287.2	301.78	288.6	312.05	292.9	255.73	2315772	2316473	-	conserved hypothetical protein	KEGG: ava:Ava_0742 hypothetical protein
Tery_1527		0.653905	NA	0.624566	0.789664	0.0293398	NA	7.4	9.54	9.71	5.2	6.48	4.61	6.54	2317317	2317547	+	hypothetical protein	KEGG: pcu:pc1274 hypothetical protein
Tery_1528		-0.0907468	NA	1.29033	0.789664	-1.38108	NA	3.02	1.54	1.47	0.54	1.13	2.64	1.63	2317702	2317824	+	conserved hypothetical protein	KEGG: pcu:pc1275 hypothetical protein
Tery_1530	chlN	1.34154	3.44057e-08	0.172729	0.928851	1.16881	0.000193351	922.85	1035.42	780.02	910.75	700.49	390.42	331.65	2319290	2320687	-	light-independent protochlorophyllide reductase N subunit	TIGRFAM: light-independent protochlorophyllide reductase N subunit~KEGG: ava:Ava_2330 light-independent protochlorophyllide reductase subunit N
Tery_1531		1.00092	4.32061e-05	0.286967	0.824233	0.71395	0.0301724	635.16	844.67	734.39	546.92	657.36	364.72	374.34	2321453	2322700	-	hypothetical protein	KEGG: saa:SAUSA300_0772 clumping factor A
Tery_1532	chlL	1.16647	3.31138e-08	0.267494	0.824233	0.89898	0.00112039	787.92	864.52	905.72	672.85	736.85	408.21	353.45	2322739	2323605	-	light-independent protochlorophyllide reductase iron-sulfur ATP-binding protein	KEGG: ava:Ava_2332 light-independent protochlorophyllide reductase iron-sulfur ATP-binding protein~TIGRFAM: light-independent protochlorophyllide reductase iron-sulfur ATP-binding protein~PFAM: NifH/frxC
Tery_1533		-0.27422	0.599443	-0.0678313	0.979413	-0.206388	0.711198	133.29	117.37	123.86	118.05	142.35	177.58	125.5	2324538	2326616	-	Polypeptide-transport-associated ShlB-type	PFAM: surface antigen (D15) Polypeptide-transport-associated ShlB-type~KEGG: tel:tlr0438 putative hemolysin activation/secretion protein
Tery_1534		-0.156991	0.772771	0.201051	0.877666	-0.358042	0.370027	239.97	212.44	190.93	190.61	180.12	242.16	236.48	2327021	2328724	+	transglutaminase-like	PFAM: transglutaminase-like~KEGG: ava:Ava_3393 transglutaminase-like
Tery_1535		0.0292339	0.979715	0.0580069	0.985412	-0.028773	0.979405	23.31	19.23	21.99	16.3	25.09	17.46	24.16	2329093	2329341	+	hypothetical protein	NA
Tery_1536		-0.289738	0.687763	-0.0538683	0.985412	-0.235869	0.744809	21.94	20.61	17.41	23.65	17.2	28	21.25	2330508	2332670	-	hypothetical protein	KEGG: mlo:mlr0332 hypothetical protein
Tery_1537	rfbA, rffH	0.0314874	0.971682	-0.136985	0.962544	0.168472	0.809021	129.17	118.76	88.32	147.79	96.69	112.02	107.52	2333973	2335067	+	glucose-1-phosphate thymidyltransferase	TIGRFAM: glucose-1-phosphate thymidyltransferase~PFAM: Nucleotidyl transferase~KEGG: ava:Ava_3356 glucose-1-phosphate thymidylyltransferase short form
Tery_1538		-0.0651245	0.962028	0.344912	0.912948	-0.410036	NA	9.6	7.69	9.16	4.3	9.87	8.24	9.99	2335843	2336226	+	glycosyltransferase	KEGG: cac:CAC3069 predicted glycosyltransferase
Tery_1539		-0.101069	0.92117	-0.180402	0.955998	0.0793325	NA	15.63	14.77	14.11	18.99	14.09	15.16	16.53	2336377	2337459	+	glycosyl transferase group 1	PFAM: glycosyl transferase group 1~KEGG: ava:Ava_3360 glycosyl transferase group 1
Tery_1540		-0.305246	0.633524	0.0347994	0.989908	-0.340045	0.564418	92.97	76.91	64.31	94.41	56.38	106.42	86.82	2338371	2339288	+	protein of unknown function DUF81	PFAM: protein of unknown function DUF81~KEGG: cya:CYA_1459 hypothetical protein
Tery_1541	pnp	0.166225	0.768915	-0.319664	0.789664	0.485889	0.186805	326.08	419.18	373.79	499.62	427.06	355.5	311.31	2339841	2341994	-	Polyribonucleotide nucleotidyltransferase	KEGG: ava:Ava_3279 3' exoribonuclease~PFAM: 3' exoribonuclease RNA binding S1 KH type 1~SMART: KH
Tery_1543		0.645355	0.0488819	0.0394734	0.985412	0.605882	0.120028	66.09	57.53	56.62	61.98	53.84	37.23	39.41	2343203	2347798	+	Protein splicing site	KEGG: ava:Ava_3277 SNF2-related helicase~TIGRFAM: Protein splicing (intein) site~PFAM: SNF2-related helicase-like~SMART: Hedgehog/intein hint domain-like DEAD/DEAH box helicase-like
Tery_1544		0.190735	0.793249	0.0668038	0.982931	0.123931	0.867408	43.33	44.3	30.6	39.41	35.24	31.96	36.87	2348274	2349449	+	ATPase-like protein	SMART: ATPase~KEGG: pho:PH0155 hypothetical protein
Tery_1545		-0.400328	0.582636	-0.32144	0.87893	-0.0788888	NA	11.79	12.77	13.38	19.53	11.56	17.46	16.16	2353054	2353818	+	protein of unknown function DUF820	PFAM: protein of unknown function DUF820~KEGG: ava:Ava_3344 protein of unknown function DUF820
Tery_1546		-0.0920921	0.903335	-0.0816617	0.979413	-0.0104305	0.98751	61.43	52.15	57.72	63.42	56.38	68.53	53.76	2353916	2359255	+	TPR repeat	PFAM: TPR repeat~SMART: Tetratricopeptide region~KEGG: ana:alr0963 unknown protein
Tery_1547		-0.426622	0.453112	-0.119304	0.976185	-0.307318	0.632405	82	100.6	63.4	113.4	63.42	114.65	106.43	2359259	2359612	+	hypothetical protein	NA
Tery_1548		-0.271168	0.701849	-0.514132	0.676694	0.242964	0.720663	46.35	41.69	39.76	71.12	49.33	64.25	39.41	2360072	2361457	+	hypothetical protein	KEGG: ana:alr0965 unknown protein
Tery_1549	ppnN	-0.433066	NA	-0.417129	0.955998	-0.0159376	NA	1.37	2.31	1.47	1.43	3.38	3.29	1.63	2361896	2362381	+	P450 cytochrome putative	KEGG: afu:AF1126 P450 cytochrome putative
Tery_1550		-0.280057	0.730186	-0.24941	0.922119	-0.0306472	0.979392	221.32	150.6	152.08	256.71	155.6	276.09	149.12	2362918	2364054	-	PRC-barrel	PFAM: PRC-barrel~KEGG: syn:slr1220 hypothetical protein
Tery_1551	smc	-0.394531	0.332426	0.0808095	0.979413	-0.475341	0.252921	191.98	158.29	169.49	137.76	188.3	206.25	249.01	2364599	2368258	-	condensin subunit Smc	TIGRFAM: chromosome segregation protein SMC~PFAM: SMC protein-like SMCs flexible hinge~KEGG: ava:Ava_4689 chromosome segregation protein SMC
Tery_1552	cobM, cbiF	0.374	0.508485	0.308751	0.84659	0.0652482	0.939068	33.73	47.38	44.71	37.26	30.16	27.35	37.23	2369008	2369859	-	precorrin-4 C11-methyltransferase	KEGG: ana:all4698 precorrin-3 methylase~TIGRFAM: precorrin-4 C11-methyltransferase~PFAM: Uroporphyrin-III C/tetrapyrrole (Corrin/Porphyrin) methyltransferase
Tery_1553	lgt, umpA	0.0306036	0.97163	0.0168686	0.997312	0.013735	0.98751	37.85	47.69	41.41	39.41	44.26	37.23	45.59	2369918	2370784	-	prolipoprotein diacylglyceryl transferase	PFAM: prolipoprotein diacylglyceryl transferase~KEGG: ana:all4699 prolipoprotein diacylglyceryl transferase
Tery_1554		1.30925	0.0160055	0.213813	0.956081	1.09543	NA	11.24	14.77	20.89	12.18	14.94	3.62	8.54	2373080	2373454	+	conserved hypothetical protein	KEGG: ana:all0298 unknown protein
Tery_1555		-0.0309158	0.97331	0.0514033	0.985412	-0.0823191	0.921277	36.75	26.61	30.05	24.9	34.95	33.61	29.97	2374239	2375345	-	Protein of unknown function DUF102	TIGRFAM: Protein of unknown function DUF102~PFAM: Nicotinate-nucleotide-dimethylbenzimidazole phosphoribosyltransferase~KEGG: ava:Ava_3064 hypothetical protein
Tery_1556		-0.232214	0.736141	-0.0222226	0.997312	-0.209992	0.752684	51.83	35.69	32.43	40.49	39.75	47.77	45.77	2375504	2376163	-	conserved hypothetical protein	KEGG: ava:Ava_3065 hypothetical protein
Tery_1557		-0.104903	0.882201	0.176466	0.916743	-0.281369	0.5353	78.16	74.3	72.19	60.73	71.32	77.42	83.55	2376195	2376899	-	transcriptional regulator Crp/Fnr family	PFAM: cyclic nucleotide-binding regulatory protein Crp~KEGG: ana:alr0295 transcriptional regulator
Tery_1558		-0.0629625	0.932001	0.287178	0.824233	-0.350141	0.397156	277.27	219.82	215.85	191.14	195.91	252.7	244.11	2377529	2379259	+	hypothetical protein	KEGG: ddi:DDB0191136 actin binding protein
Tery_1559		0.201429	0.765374	0.378814	0.789664	-0.177385	0.792108	34.83	29.54	31.33	23.65	25.09	28	27.43	2379271	2381265	+	conserved hypothetical protein	KEGG: ava:Ava_3067 hypothetical protein
Tery_1560		-0.576095	0.340986	-0.167904	0.972025	-0.408191	0.571054	73.22	46.3	39.94	69.86	48.2	104.77	54.13	2381858	2383471	-	TonB family protein	TIGRFAM: TonB family protein~KEGG: mmu:96875 proteoglycan 4 (megakaryocyte stimulating factor articular superficial zone protein)
Tery_1561		-0.450749	0.279869	-0.153198	0.952118	-0.29755	0.564879	30.72	34.77	28.95	34.57	35.24	45.14	41.41	2384111	2385001	+	conserved hypothetical protein	KEGG: tel:tll2163 hypothetical protein
Tery_1562	copB	0.0228722	0.983009	-0.302519	0.908488	0.325391	0.69524	53.48	30.92	25.1	54.82	33.83	43.82	28.15	2386434	2388755	+	heavy metal translocating P-type ATPase	TIGRFAM: ATPase P-type (transporting) HAD superfamily subfamily IC copper-translocating P-type ATPase heavy metal translocating P-type ATPase~PFAM: Haloacid dehalogenase-like hydrolase Heavy metal transport/detoxification protein E1-E2 ATPase-associated region~KEGG: ava:Ava_1548 copper-translocating P-type ATPase
Tery_1563		0.00208012	NA	0.304327	0.972025	-0.302247	NA	2.19	3.54	1.83	1.43	2.82	3.95	1.45	2389285	2389629	-	conserved hypothetical protein	KEGG: ava:Ava_1550 hypothetical protein
Tery_1564	tmk	-0.0828259	NA	-0.272112	0.945985	0.189286	NA	7.95	6.46	5.5	7.17	8.74	6.59	7.27	2389695	2390372	+	thymidylate kinase	PFAM: thymidylate kinase~KEGG: ava:Ava_1962 thymidylate kinase
Tery_1565	holB	-0.108698	0.933432	0.219098	0.955998	-0.327796	NA	7.95	8.46	8.8	5.91	8.74	8.9	9.26	2390588	2391550	+	DNA polymerase III delta prime subunit	TIGRFAM: DNA polymerase III delta prime subunit~KEGG: ava:Ava_1963 DNA polymerase III subunit delta
Tery_1566		0.850812	0.0201956	0.163383	0.955998	0.687429	0.140477	95.99	150.91	121.67	87.78	131.36	61.94	74.47	2391936	2392385	-	protein of unknown function DUF309	PFAM: protein of unknown function DUF309~KEGG: ava:Ava_1640 protein of unknown function DUF309
Tery_1567		1.08434	9.60572e-07	0.477935	0.309916	0.606402	0.0581626	263.28	296.89	257.44	185.59	204.09	124.21	133.13	2392917	2393282	-	ferredoxin thioredoxin reductase beta chain	PFAM: ferredoxin thioredoxin reductase beta chain~KEGG: ana:alr4065 ferredoxin--thioredoxin reductase catalytic chain
Tery_1568		-0.0766681	0.937961	-0.138265	0.972025	0.0615973	0.945553	27.7	19.23	21.44	27.05	22.27	28.33	19.98	2394705	2397167	+	protein of unknown function DUF323	PFAM: peptidase S1 and S6 chymotrypsin/Hap TPR repeat protein of unknown function DUF323 Tetratricopeptide TPR_2~SMART: Tetratricopeptide region~KEGG: ana:all3226 hypothetical protein
Tery_1569		0.186382	0.852382	-0.32249	0.857121	0.508872	NA	12.89	17.69	14.48	21.32	16.07	13.18	13.44	2397804	2398958	-	protein of unknown function DUF58	PFAM: protein of unknown function DUF58~KEGG: ava:Ava_1642 protein of unknown function DUF58
Tery_1570		0.0587817	0.969142	0.272719	0.95237	-0.213937	NA	12.34	9.23	5.13	9.14	5.07	8.57	8.35	2399103	2400650	-	conserved hypothetical protein	KEGG: ana:alr3452 hypothetical protein
Tery_1571	recQ	-0.0662207	0.941157	-0.0793038	0.979413	0.013083	0.98751	22.21	20.77	21.25	21.14	23.96	22.07	22.7	2402846	2404927	-	ATP-dependent DNA helicase RecQ	TIGRFAM: ATP-dependent DNA helicase RecQ family~PFAM: helicase-like type III restriction enzyme res subunit DEAD/DEAH box helicase-like~KEGG: ana:alr3451 ATP-dependent DNA helicase
Tery_1572	coaD, kdtB	-0.0192309	0.982285	0.0273765	0.993867	-0.0466073	0.960893	99.55	96.76	131.01	86.88	126.57	88.96	131.86	2405021	2405527	+	Phosphopantetheine adenylyltransferase	KEGG: ana:alr4700 pantetheine-phosphate adenylyltransferase~TIGRFAM: pantetheine-phosphate adenylyltransferase cytidyltransferase-related domain~PFAM: cytidylyltransferase
Tery_1573		-0.128391	0.857389	0.273961	0.840747	-0.402352	0.373864	95.99	103.37	107.92	93.87	74.42	97.52	126.23	2405638	2406150	+	conserved hypothetical protein	KEGG: tel:tlr1166 hypothetical protein
Tery_1574		-0.26966	0.742711	-0.365035	0.84659	0.095375	0.920671	34.28	37.69	26.39	53.92	29.6	47.77	31.97	2407801	2409072	-	ribulose 15-bisphosphate carboxylase small subunit	PFAM: ribulose bisphosphate carboxylase small chain AAA ATPase central region~KEGG: ava:Ava_3903 AAA ATPase central region
Tery_1575		-0.520729	0.251812	-0.18558	0.945985	-0.335149	0.556564	231.19	187.52	252.86	233.24	273.15	233.26	408.66	2409951	2410151	-	conserved hypothetical protein	KEGG: tel:tsr1787 hypothetical protein
Tery_1576	ndhE	-0.247714	0.598433	-0.00539443	0.998483	-0.24232	0.584268	326.08	316.12	268.62	276.06	330.37	343.63	377.97	2411299	2411625	-	NADH-ubiquinone oxidoreductase chain 4L	PFAM: NADH-ubiquinone oxidoreductase chain 4L~KEGG: ava:Ava_2717 NADH dehydrogenase kappa subunit
Tery_1577	ndhG	0.0542185	0.937961	-0.180973	0.908488	0.235192	0.600532	338.97	336.12	304.9	417.76	318.53	312.99	317.12	2411651	2412274	-	NADH-ubiquinone/plastoquinone oxidoreductase chain 6	PFAM: NADH-ubiquinone/plastoquinone oxidoreductase chain 6~KEGG: syn:sll0521 NADH dehydrogenase I subunit 6
Tery_1578	ndhI	0.158976	0.746046	0.137813	0.93543	0.0211632	0.976131	415.21	415.8	439.57	409.87	355.74	377.9	381.96	2412394	2413023	-	NADH-plastoquinone oxidoreductase I subunit	TIGRFAM: NADH-plastoquinone oxidoreductase I subunit NADH-quinone oxidoreductase chain I~PFAM: 4Fe-4S ferredoxin iron-sulfur binding~KEGG: ava:Ava_2715 NADH dehydrogenase subunit I
Tery_1579	ndhA	0.390061	0.263485	0.402234	0.574702	-0.0121727	0.98751	576.47	608.86	658.54	419.37	506.27	429.96	509.1	2415284	2416402	-	respiratory-chain NADH dehydrogenase subunit 1	PFAM: respiratory-chain NADH dehydrogenase subunit 1~KEGG: ava:Ava_2714 NADH dehydrogenase subunit H
Tery_1580	gltA	0.376422	0.255887	0.141045	0.936119	0.235377	0.571054	265.47	228.9	256.71	219.27	232.27	192.08	193.98	2416673	2417824	-	citrate synthase	KEGG: ava:Ava_2713 citrate synthase~TIGRFAM: 2-methylcitrate synthase/citrate synthase II~PFAM: Citrate synthase
Tery_1581	sixA	-0.259245	0.65695	0.113123	0.972025	-0.372369	0.465607	34.83	41.84	38.85	39.95	30.73	44.48	47.95	2417922	2418422	-	phosphohistidine phosphatase SixA	TIGRFAM: phosphohistidine phosphatase SixA~PFAM: Phosphoglycerate mutase~KEGG: ava:Ava_2712 phosphohistidine phosphatase SixA
Tery_1582		-0.528098	0.16218	0.0442759	0.985412	-0.572374	0.166497	95.99	82.45	114.52	81.33	107.4	133.1	148.57	2419308	2419811	-	HNH endonuclease	PFAM: HNH endonuclease~SMART: HNH nuclease~KEGG: ana:all2457 hypothetical protein
Tery_1583	alr	-0.485003	0.634027	-0.455381	0.857121	-0.0296224	NA	5.49	6.15	7.51	11.29	5.92	12.52	5.99	2420398	2421585	+	alanine racemase	KEGG: ava:Ava_0390 alanine racemase~TIGRFAM: alanine racemase~PFAM: alanine racemase-like
Tery_1584	rnhA	0.0816977	NA	-0.403655	0.889428	0.485353	NA	6.03	8.77	4.4	10.03	6.77	6.26	5.99	2422567	2423040	-	RNase HI	PFAM: ribonuclease H~KEGG: syn:slr0080 ribonuclease H
Tery_1587		-0.76391	0.0648919	0.00195	0.99882	-0.76586	0.11695	29.62	21.07	17.22	22.03	22.55	40.52	35.96	2424735	2427869	-	NB-ARC	PFAM: TPR repeat NB-ARC Tetratricopeptide TPR_3 Tetratricopeptide TPR_4 Tetratricopeptide TPR_2~SMART: Tetratricopeptide region~KEGG: ana:all2787 probable kinesin light chain
Tery_1588		-0.442081	0.510454	-0.43534	0.824233	-0.00674078	NA	10.97	12.61	10.26	17.73	12.4	14.5	16.16	2427881	2428261	-	hypothetical protein	KEGG: ava:Ava_A0016 hypothetical protein
Tery_1589	idi	-0.321305	0.630261	0.175415	0.955998	-0.49672	0.386042	171.41	214.59	258.72	132.39	246.93	244.79	293.15	2429001	2430038	+	isopentenyl-diphosphate delta-isomerase type 2	KEGG: ana:all4591 isopentenyl-diphosphate delta-isomerase~TIGRFAM: isopentenyl-diphosphate delta-isomerase type 2~PFAM: FMN-dependent alpha-hydroxy acid dehydrogenase
Tery_1590	sppA	-0.277244	0.679384	-0.486986	0.699099	0.209743	0.759318	23.59	23.54	22.54	37.8	26.5	31.3	25.43	2430333	2432159	+	signal peptide peptidase A. Serine peptidase. MEROPS family S49	TIGRFAM: signal peptide peptidase SppA 67K type signal peptide peptidase SppA 36K type~PFAM: peptidase S49~KEGG: ana:all4590 protease IV
Tery_1591		0.341986	NA	0.0723437	0.987398	0.269642	NA	9.05	8	4.21	7.52	5.64	6.59	4.72	2432525	2433232	-	conserved hypothetical protein	KEGG: ava:Ava_3663 hypothetical protein
Tery_1592		0.522333	0.516938	-0.00413894	0.99882	0.526471	NA	7.95	11.38	8.61	8.24	10.71	6.59	6.54	2433568	2434164	-	conserved hypothetical protein	KEGG: cyb:CYB_0591 hypothetical protein
Tery_1593		0.216698	0.85418	0.0065133	0.99882	0.210185	NA	7.95	10.61	9.34	10.75	7.61	8.9	7.45	2434413	2436308	+	efflux transporter RND family MFP subunit	TIGRFAM: efflux transporter RND family MFP subunit~KEGG: ava:Ava_4736 secretion protein HlyD
Tery_1594		-0.179206	0.871346	-0.0363066	0.993743	-0.1429	NA	10.15	9.38	10.99	11.29	9.3	13.18	10.17	2436827	2439940	+	acriflavin resistance protein	PFAM: acriflavin resistance protein~KEGG: ana:alr1656 probable RND efflux transporter
Tery_1595		0.0732554	NA	-0.197697	0.972025	0.270952	NA	8.5	5.85	5.5	8.24	6.48	6.92	5.63	2440188	2441573	-	conserved hypothetical protein	KEGG: ava:Ava_3664 hypothetical protein
Tery_1596		-0.107919	0.9355	0.411388	0.857121	-0.519307	NA	9.32	11.23	8.25	6.63	7.89	13.51	7.81	2442462	2442896	+	conserved hypothetical protein	KEGG: ava:Ava_3624 hypothetical protein
Tery_1597		-0.0877764	0.920544	0.300848	0.84659	-0.388625	0.475268	45.53	45.23	33.35	29.02	38.05	46.78	41.41	2442907	2445636	+	conserved hypothetical protein	KEGG: ava:Ava_3623 hypothetical protein
Tery_1598		-0.0172531	0.987856	0.533201	0.824233	-0.550454	NA	9.32	8.15	8.25	6.99	4.51	8.57	8.72	2446514	2447074	-	2'5' RNA ligase	PFAM: 2'5' RNA ligase~KEGG: ana:alr1166 hypothetical protein
Tery_1599		0.0132714	0.986188	0.553637	0.5221	-0.540365	0.277905	117.93	111.06	99.13	54.1	94.71	98.18	118.42	2447092	2447358	+	conserved hypothetical protein	KEGG: ava:Ava_4419 hypothetical protein
Tery_1600		-0.636075	0.0201956	0.0467989	0.985314	-0.682874	0.0313669	390.81	323.19	296.29	329.8	318.25	535.71	512.01	2447515	2447886	+	conserved hypothetical protein	KEGG: ana:all1164 hypothetical protein
Tery_1601		-0.191548	0.721704	0.0948787	0.972025	-0.286427	0.506895	384.77	312.73	296.65	287.52	329.52	375.26	382.15	2447955	2448371	+	conserved hypothetical protein	KEGG: ana:all1163 hypothetical protein
Tery_1602	rsmI	-0.0152094	0.985536	0.421857	0.793421	-0.437067	0.44976	86.94	60.61	72.38	43.35	65.68	88.96	59.76	2448737	2449576	+	Protein of unknown function UPF0011	TIGRFAM: Protein of unknown function UPF0011~PFAM: Uroporphyrin-III C/tetrapyrrole (Corrin/Porphyrin) methyltransferase~KEGG: ava:Ava_1987 protein of unknown function UPF0011
Tery_1603	folC	0.119555	0.866874	0.0940304	0.975934	0.0255246	0.976131	134.11	123.99	124.96	102.47	135.87	105.43	129.32	2450017	2451279	+	FolC bifunctional protein	KEGG: ava:Ava_3683 folylpolyglutamate synthetase~TIGRFAM: FolC bifunctional protein~PFAM: cytoplasmic peptidoglycan synthetases-like Mur ligase middle region
Tery_1604	chiE	-0.281919	0.57079	0.161426	0.939985	-0.443345	0.298071	112.72	137.68	103.16	97.09	113.04	134.42	152.57	2451467	2452744	-	extracellular solute-binding protein family 1	PFAM: extracellular solute-binding protein family 1~KEGG: ana:all1027 putative multiple sugar transport system substrate-binding protein
Tery_1605	pilM	0.0627824	0.936012	-0.00285293	0.99882	0.0656354	0.922291	99.83	88.45	76.22	94.05	81.18	90.93	78.28	2452863	2453960	+	type IV pilus assembly protein PilM	TIGRFAM: type IV pilus assembly protein PilM~KEGG: syn:slr1274 pilus assembly protein membrane protein required for motility
Tery_1606	pilN	-0.273661	0.598927	-0.151935	0.952118	-0.121726	0.845411	69.66	56.61	59.55	62.7	74.14	81.38	68.66	2453967	2454782	+	Fimbrial assembly	PFAM: Fimbrial assembly~KEGG: ana:alr1029 type IV pilus assembly protein PilN
Tery_1607	pilO	0.154745	0.842012	-0.00801049	0.998313	0.162755	0.812572	47.17	37.69	35.73	44.79	34.95	35.25	36.69	2454785	2455579	+	type IV pilus assembly protein PilO	KEGG: ana:alr1030 type IV pilus assembly protein PilO
Tery_1609	pilQ	-0.0283634	0.969142	-0.174648	0.908488	0.146285	0.774067	459.64	416.72	441.77	493.35	493.02	502.11	396.13	2461565	2463970	+	type II and III secretion system protein	PFAM: type II and III secretion system protein NolW-like Secretin/TonB short N-terminal~KEGG: ava:Ava_3689 type II and III secretion system protein
Tery_1610	hupB	0.535878	0.0795419	-0.236068	0.84659	0.771946	0.0130658	246	305.04	315.16	347.53	329.52	188.78	210.14	2465013	2465300	+	bacterial nucleoid protein Hbs	PFAM: histone-like DNA-binding protein~KEGG: ava:Ava_1767 histone-like DNA-binding protein
Tery_1611		0.388604	0.512392	0.0797325	0.979413	0.308871	0.625748	1226.45	1640.89	1645.61	977.39	1853.96	984.78	1316.98	2465278	2466384	+	L-threonine O-3-phosphate decarboxylase	TIGRFAM: putative L-threonine-O-3-phosphate decarboxylase~PFAM: aminotransferase class I and II~KEGG: ava:Ava_1766 histidinol-phosphate aminotransferase
Tery_1612		-0.110812	0.862647	0.257407	0.835688	-0.368219	0.362061	147.55	135.98	131.38	113.93	116.14	162.76	136.77	2466637	2468106	+	pyridine nucleotide-disulphide oxidoreductase dimerisation region	PFAM: FAD-dependent pyridine nucleotide-disulphide oxidoreductase pyridine nucleotide-disulphide oxidoreductase dimerisation region~KEGG: ana:alr3937 mercuric reductase
Tery_1613		0.188311	0.812143	0.336758	0.840747	-0.148447	0.845411	251.21	248.28	281.08	138.66	271.74	201.63	255.37	2468310	2469143	+	metallophosphoesterase	PFAM: metallophosphoesterase~KEGG: ana:all0250 hypothetical protein
Tery_1614	mnhC, mrpC	-0.0567094	0.937961	0.181946	0.913025	-0.238655	0.622174	86.94	89.53	84.84	83.66	68.78	82.37	98.62	2469851	2470195	+	NADH-ubiquinone oxidoreductase chain 4L	PFAM: NADH-ubiquinone oxidoreductase chain 4L~KEGG: ava:Ava_4786 putative multicomponent Na+:H+ antiporter subunit C
Tery_1615	mnhD, mrpD	0.0905665	0.899132	0.233493	0.84757	-0.142927	0.800274	198.83	221.36	181.03	165.71	173.64	168.36	208.15	2470555	2472012	+	NADH/Ubiquinone/plastoquinone (complex I)	PFAM: NADH/Ubiquinone/plastoquinone (complex I)~KEGG: ava:Ava_4787 NADH dehydrogenase subunit N
Tery_1616	mnhE, mrpE	0.319864	0.598927	0.238476	0.906144	0.081388	0.921001	26.88	34.3	35.91	25.44	29.6	23.72	28.15	2471985	2472380	+	conserved hypothetical protein	KEGG: ana:all1841 hypothetical protein
Tery_1617	mnhF, mrpF	0.0100748	0.991615	0.402015	0.835688	-0.39194	0.560322	16.73	32.3	26.2	18.99	19.17	23.72	26.52	2472377	2472628	+	conserved hypothetical protein	KEGG: cyb:CYB_0210 hypothetical protein
Tery_1618	mnhG, mrpG	0.357721	0.396832	0.178349	0.919941	0.179372	0.748533	60.88	65.53	59.55	51.23	58.07	46.45	50.31	2472625	2472906	+	conserved hypothetical protein	KEGG: cya:CYA_1752 hypothetical protein
Tery_1619		0.640795	0.0502418	0.26686	0.84659	0.373935	0.425295	76.52	90.76	76.77	60.91	74.14	48.76	55.58	2473082	2473654	+	putative multicomponent Na+:H+ antiporter subunit B	KEGG: ana:all1838 putative multicomponent Na+:H+ antiporter subunit B
Tery_1620	mnhB, mrpB	-0.136454	0.897868	-0.610288	0.563553	0.473834	NA	12.34	11.69	11.36	17.73	18.04	14.83	11.44	2473654	2474316	+	Na+/H+ antiporter MnhB subunit-related protein	PFAM: Na+/H+ antiporter MnhB subunit-related protein~KEGG: ava:Ava_4791 putative multicomponent Na+:H+ antiporter subunit B
Tery_1621	rnd	0.42018	0.509847	-0.695823	0.308411	1.116	0.0130658	14.26	20.15	17.41	28.48	27.62	11.2	14.53	2475534	2476157	-	3'-5' exonuclease	PFAM: 3'-5' exonuclease~KEGG: ava:Ava_1914 3'-5' exonuclease
Tery_1623		-0.127447	0.899272	-0.0032266	0.99882	-0.124221	0.887303	15.36	18.77	16.67	14.51	19.73	20.43	17.07	2478251	2480092	-	hypothetical protein	KEGG: bja:bll7673 hypothetical protein
Tery_1624		-0.187053	0.810702	-0.150931	0.962544	-0.0361218	0.970009	88.31	68.92	62.67	92.44	68.78	103.12	64.48	2481037	2482254	-	peptidase S1 and S6 chymotrypsin/Hap	PFAM: peptidase S1 and S6 chymotrypsin/Hap PDZ/DHR/GLGF~KEGG: ava:Ava_2411 peptidase S1 and S6 chymotrypsin/Hap
Tery_1625		0.18804	0.857389	-0.150986	0.972025	0.339026	NA	13.71	14.61	10.81	14.69	14.09	13.51	9.81	2483205	2484062	+	binding-protein-dependent transport systems inner membrane component	PFAM: binding-protein-dependent transport systems inner membrane component~KEGG: cya:CYA_1329 ABC transporter permease protein
Tery_1627		0.372126	0.550043	0.270586	0.889428	0.10154	0.908662	26.05	20.31	24.19	17.91	20.86	20.43	16.16	2486145	2488037	-	serine/threonine protein kinase with WD40 repeats	PFAM: protein kinase WD-40 repeat~SMART: Tyrosine protein kinase Serine/threonine protein kinase~KEGG: ana:alr3119 WD repeat protein with Ser/Thr protein kinase motif
Tery_1629		-0.154629	NA	-0.148296	0.979559	-0.00633242	NA	1.65	3.38	4.21	2.87	4.23	3.62	3.45	2490037	2490252	+	surface antigen variable number	KEGG: ava:Ava_2348 surface antigen variable number
Tery_1631		0.19473	0.664693	-0.173805	0.89637	0.368536	0.296224	273.15	278.58	275.4	324.6	294.01	240.84	241.75	2491379	2492803	-	sodium/hydrogen exchanger	PFAM: sodium/hydrogen exchanger~KEGG: ana:alr0091 Na+/H+-exchanging protein
Tery_1632		0.314245	0.356597	0.179888	0.889428	0.134357	0.783028	247.37	262.89	249.2	221.78	222.97	200.98	206.87	2493403	2494218	-	Nitrilase/cyanide hydratase and apolipoprotein N-acyltransferase	PFAM: Nitrilase/cyanide hydratase and apolipoprotein N-acyltransferase~KEGG: ava:Ava_5061 nitrilase/cyanide hydratase and apolipoprotein N-acyltransferase
Tery_1633	psaJ	0.525271	0.106451	0.304918	0.82104	0.220353	0.649909	461.29	594.09	577	445.17	431.57	333.09	423.92	2494722	2494847	-	photosystem I reaction centre subunit IX / PsaJ	PFAM: photosystem I reaction centre subunit IX / PsaJ~KEGG: ava:Ava_1477 photosystem I reaction center subunit IX
Tery_1634	psaF	0.847973	0.0229056	-0.175409	0.952118	1.02338	0.0133604	565.78	1050.19	1033.06	1079.86	905.42	453.02	529.99	2495162	2495653	-	photosystem I reaction center protein PsaF subunit III	PFAM: photosystem I reaction center protein PsaF subunit III~KEGG: tel:tlr2411 plastocyanin docking protein
Tery_1635	tsaD	0.130856	0.856928	0.186083	0.916743	-0.0552267	0.937719	134.38	183.67	181.22	140.8	150.81	137.72	166.73	2495998	2496975	+	O-sialoglycoprotein endopeptidase	KEGG: ana:alr0110 sialoglycoprotease~TIGRFAM: putative metalloendopeptidase glycoprotease family~PFAM: peptidase M22 glycoprotease
Tery_1638	pat	0.681344	0.157991	0.496167	0.760417	0.185177	0.815497	88.31	116.45	98.76	48.19	95.28	51.73	74.29	2499307	2499843	+	GCN5-related N-acetyltransferase	PFAM: GCN5-related N-acetyltransferase~KEGG: ava:Ava_3327 GCN5-related N-acetyltransferase
Tery_1639		0.248427	0.720414	0.405645	0.789664	-0.157217	0.827202	86.94	98.91	117.45	58.94	93.59	73.14	96.99	2501223	2501948	-	conserved hypothetical protein	KEGG: ava:Ava_1481 hypothetical protein
Tery_1640		0.399637	0.302565	0.630049	0.114549	-0.230413	0.642582	264.65	261.51	252.13	138.12	195.91	184.5	209.05	2502022	2502573	+	GCN5-related N-acetyltransferase	PFAM: GCN5-related N-acetyltransferase~KEGG: ava:Ava_1482 GCN5-related N-acetyltransferase
Tery_1641	cbiL	0.0181001	0.982285	-0.240619	0.889428	0.258719	0.649909	119.85	138.75	107.37	176.99	109.37	123.88	117.69	2505159	2505914	+	Tic22-like	PFAM: Tic22-like~KEGG: syn:slr0924 periplasmic protein function unknown
Tery_1642	hemK, prmC	0.166622	0.832408	-0.00162756	0.99882	0.168249	0.812736	318.4	388.42	318.64	273.73	407.61	235.57	373.79	2505939	2506844	+	modification methylase HemK family	TIGRFAM: modification methylase HemK family~PFAM: methyltransferase small~KEGG: ana:alr0115 protoporphyrinogen oxidase
Tery_1643	tsaC, rimN	-0.2583	0.655599	0.0128001	0.998313	-0.271101	0.614747	54.85	42.15	48.19	41.38	54.12	57.99	57.58	2507251	2507844	+	SUA5/yciO/yrdC-like	PFAM: SUA5/yciO/yrdC-like~KEGG: ana:alr0116 putative translation factor
Tery_1644		-0.086211	0.919808	0.281838	0.85283	-0.368049	0.486947	51.56	41.23	38.11	34.04	37.21	39.54	52.31	2508028	2508810	+	histidine kinase	PFAM: histidine kinase A-like~KEGG: ana:alr0117 two-component sensor histidine kinase
Tery_1645		0.486017	0.125186	0.189722	0.90186	0.296295	0.48643	99.55	90.45	98.4	83.84	83.72	68.53	68.84	2508813	2509298	-	GCN5-related N-acetyltransferase	PFAM: GCN5-related N-acetyltransferase~KEGG: ana:all0118 hypothetical protein
Tery_1646	ltaE	0.0108453	NA	-0.705306	0.753845	0.716151	NA	4.39	4.31	5.68	7.7	7.89	6.26	3.63	2510404	2511453	+	L-threonine aldolase	PFAM: aromatic amino acid beta-eliminating lyase/threonine aldolase~KEGG: cyb:CYB_0540 putative low specificity L-threonine aldolase
Tery_1649		-0.0978712	NA	-0.73646	0.908488	0.638589	NA	1.37	0.31	1.65	1.61	1.97	0.99	1.27	2513325	2513828	+	peptidase-like	PFAM: peptidase-like~KEGG: ava:Ava_1636 peptidase
Tery_1652		-1.46166	NA	0.43807	NA	-1.89973	NA	0	0.77	0.37	0.54	0	0.99	1.27	2515729	2516394	-	hypothetical protein	NA
Tery_1653		-0.943737	NA	-0.915099	0.889428	-0.0286378	NA	0.55	0.62	0.73	1.25	1.13	1.65	0.91	2516387	2517961	-	GTP-binding protein HSR1-related	PFAM: GTP-binding protein HSR1-related~KEGG: nfa:nfa54100 hypothetical protein
Tery_1654		-1.32922	NA	-0.584145	0.906144	-0.745074	NA	1.1	2.31	1.65	3.58	1.41	5.27	3.63	2517954	2520014	-	Dynamin	PFAM: Dynamin~KEGG: mtc:MT0357 hypothetical protein
Tery_1656		-1.30121	NA	-1.6682	0.533689	0.366995	NA	0.55	0.46	1.28	1.61	3.38	1.32	2.36	2520590	2521852	-	hypothetical protein	KEGG: mbo:Mb1299c hypothetical protein
Tery_1657		-1.65375	1.55362e-09	-0.187905	0.945985	-1.46584	5.54037e-05	17.55	14.61	16.86	18.27	18.6	51.07	51.4	2521887	2523671	-	TPR repeat	PFAM: TPR repeat Tetratricopeptide TPR_2~SMART: Tetratricopeptide region~KEGG: pmt:PMT0296 TPR repeat
Tery_1660		-1.92266	NA	-0.975513	NA	-0.94715	NA	0.27	0.77	0.18	1.07	0.56	0.99	2.18	2525896	2526141	-	hypothetical protein	KEGG: ava:Ava_C0173 hypothetical protein
Tery_1661	ribD	-1.50869	5.21107e-08	-0.74687	0.111644	-0.76182	0.0558741	14.81	16.61	16.49	26.51	27.06	43.82	47.4	2526786	2527910	+	5-amino-6-(5-phosphoribosylamino)uracil reductase / diaminohydroxyphosphoribosylaminopyrimidine deaminase	KEGG: ana:all0082 diaminohydroxyphosphoribosylaminopyrimidine deaminase / 5-amino-6-(5-phosphoribosylamino)uracil reductase~TIGRFAM: riboflavin biosynthesis protein RibD Riboflavin-specific deaminase-like~PFAM: CMP/dCMP deaminase zinc-binding bifunctional deaminase-reductase-like
Tery_1662		-3.51502	8.48314e-20	-1.61038	0.002666	-1.90464	6.36057e-05	4.66	2.92	4.03	15.23	7.33	48.43	38.69	2528196	2528942	+	conserved hypothetical protein	KEGG: ava:Ava_1216 hypothetical protein
Tery_1663		-7.00382	6.3061e-62	-5.36021	3.19973e-35	-1.64362	1.89826e-05	1.1	1.38	1.47	67.89	41.16	151.56	192.71	2529480	2530019	-	putative transcriptional regulator Crp/Fnr family	PFAM: regulatory protein Crp~KEGG: ana:all4500 transcriptional regulator
Tery_1664		-7.28616	2.22242e-76	-5.69549	1.51711e-45	-1.59067	5.78116e-05	2.74	1.69	1.28	119.85	67.37	254.02	314.94	2530383	2530733	-	hypothetical protein	KEGG: ava:Ava_3337 hypothetical protein
Tery_1665		-5.04587	3.23105e-51	-4.00045	1.05906e-31	-1.04542	0.0483561	69.39	57.69	51.85	1391.21	506.27	2084.54	1856.6	2531396	2532139	-	conserved hypothetical protein	KEGG: ana:alr2406 hypothetical protein
Tery_1666	fldA, nifF, isiB	-2.11749	5.12627e-09	-1.73773	1.65724e-05	-0.379761	0.605924	830.98	1230.48	1039.29	5020.78	1845.79	4447.81	4539.79	2532407	2532922	-	flavodoxin	TIGRFAM: flavodoxin~PFAM: flavodoxin/nitric oxide synthase~KEGG: ana:alr2405 flavodoxin
Tery_1667		-6.72921	7.40134e-27	-5.85275	5.45748e-20	-0.876468	0.486947	123.96	131.06	110.49	11489.2	2538.94	13498.3	12397.8	2534182	2535216	-	photosystem antenna protein-like	PFAM: photosystem antenna protein-like~KEGG: ana:all4001 photosystem II chlorophyll a-binding protein
Tery_1668		-0.931135	0.00592699	-0.294572	0.85283	-0.636563	0.165311	21.67	21.54	17.04	26.69	21.99	37.23	39.23	2537397	2538692	+	serine/threonine protein kinase	PFAM: protein kinase~SMART: Serine/threonine protein kinase~KEGG: ana:alr3877 serine/threonine kinase
Tery_1669		-1.22472	0.000156841	-1.00865	0.0122346	-0.216079	0.751214	54.03	77.68	66.15	166.42	97.81	170.33	139.67	2539184	2541211	+	periplasmic sensor signal transduction histidine kinase	PFAM: ATP-binding region ATPase-like histidine kinase A-like CHASE~KEGG: ana:alr3225 two-component sensor histidine kinase
Tery_1670	cobH-cbiC	-1.46554	0.00171725	-0.855707	0.448078	-0.609837	NA	5.21	4.92	6.41	12.72	6.77	15.48	15.08	2541678	2542307	+	precorrin-8X methylmutase	PFAM: Precorrin-8X methylmutase CbiC/CobH~KEGG: ana:all0456 precorrin isomerase
Tery_1671	mfd	-0.544738	0.16211	0.0681467	0.979413	-0.612885	0.145876	112.17	76.91	85.75	86.53	86.82	153.53	114.06	2542658	2546200	-	transcription-repair coupling factor	TIGRFAM: transcription-repair coupling factor~PFAM: helicase-like transcription factor CarD TRCF type III restriction enzyme res subunit DEAD/DEAH box helicase-like~KEGG: ava:Ava_2767 transcription-repair coupling factor
Tery_1672		-0.521462	0.330856	-0.31282	0.858396	-0.208641	0.790731	13.99	18	13.93	21.68	16.07	20.43	23.61	2546360	2547577	+	hypothetical protein	KEGG: syn:slr0386 hypothetical protein
Tery_1673		0.0770646	0.937961	-0.221089	0.928851	0.298154	0.646397	17.55	22	22.72	27.77	20.3	18.78	20.71	2547916	2548536	-	conserved hypothetical protein	KEGG: ava:Ava_B0277 hypothetical protein
Tery_1674		0.116309	0.903335	0.0461441	0.987398	0.0701648	0.939068	30.99	32.15	31.88	39.05	21.42	25.7	32.51	2549833	2551644	-	hypothetical protein	KEGG: ana:alr1527 unknown protein
Tery_1675		0.273078	0.696794	-0.194812	0.942152	0.46789	0.402301	45.8	52.3	50.39	70.58	41.72	47.44	35.24	2551876	2552943	+	hypothetical protein	KEGG: syn:slr0386 hypothetical protein
Tery_1676		-0.0241727	0.978458	-0.215335	0.906144	0.191163	0.743427	77.34	68.61	71.64	95.84	71.04	64.91	82.1	2552960	2554372	-	hypothetical protein	NA
Tery_1677		-0.168619	0.806095	-0.337952	0.823838	0.169334	0.790731	28.25	28.46	30.42	38.52	34.39	32.95	32.51	2555069	2556322	-	conserved hypothetical protein	KEGG: syn:slr0386 hypothetical protein
Tery_1678		-0.106799	0.899272	-0.312563	0.835688	0.205765	0.743347	41.96	40.61	50.02	61.27	47.64	40.85	53.94	2556828	2558183	-	hypothetical protein	NA
Tery_1679		-0.0579122	0.937961	-0.131258	0.955998	0.0733455	0.911601	49.91	49.99	52.59	56.07	54.69	48.76	56.85	2558466	2559689	-	conserved hypothetical protein	KEGG: syn:slr0386 hypothetical protein
Tery_1680		-0.150417	0.818045	-0.296789	0.830557	0.146372	0.809815	73.5	73.22	82.09	107.31	78.65	81.71	87.73	2560492	2561721	-	conserved hypothetical protein	KEGG: syn:slr0386 hypothetical protein
Tery_1681		-0.421812	0.36661	-0.362905	0.82104	-0.058907	0.940613	45.25	39.53	37.93	59.47	44.54	46.78	62.12	2561721	2562938	-	conserved hypothetical protein	KEGG: syn:slr0386 hypothetical protein
Tery_1682		-0.517841	0.133599	-0.393676	0.709302	-0.124165	0.834431	94.07	85.68	78.97	128.26	96.4	128.49	118.78	2563253	2564455	-	conserved hypothetical protein	KEGG: syn:slr0386 hypothetical protein
Tery_1683		-0.58557	0.103554	-0.306325	0.835688	-0.279245	0.586318	42.78	51.07	50.39	64.49	53.84	62.93	81.37	2565356	2565520	-	conserved hypothetical protein	KEGG: syn:ssr0550 hypothetical protein
Tery_1684		-0.176399	0.810145	-0.53669	0.5221	0.36029	0.499516	66.92	104.6	107.56	145.64	123.47	94.56	116.24	2565521	2565934	-	conserved hypothetical protein	KEGG: syn:slr0345 hypothetical protein
Tery_1685		-0.144215	0.789631	0.0127272	0.997312	-0.156943	0.749976	175.52	189.21	165.46	184.34	164.06	200.65	190.89	2566422	2567252	+	lipase class 3	PFAM: lipase class 3~KEGG: ppr:PBPRA1385 hypothetical protein
Tery_1686		-4.55469	1.53985e-48	-2.46806	8.24779e-13	-2.08663	3.08039e-09	6.03	5.08	4.21	34.4	20.58	122.23	115.33	2568704	2569144	-	conserved hypothetical protein	KEGG: ana:alr1356 hypothetical protein
Tery_1687		-6.20227	6.3061e-62	-5.30598	7.95873e-45	-0.89629	0.167867	94.07	191.21	129.18	8152.52	2750.36	10177.6	10234.4	2569444	2570484	+	fructose-bisphosphate aldolase	PFAM: fructose-bisphosphate aldolase class-I~KEGG: xcb:XC_0979 fructose-bisphosphate aldolase
Tery_1689		-2.97439	NA	-2.06784	NA	-0.906547	NA	0	0.62	0	1.61	0.28	1.98	1.82	2572077	2572478	-	conserved hypothetical protein	KEGG: ava:Ava_C0173 hypothetical protein
Tery_1692		0.418259	NA	-0.696819	0.84659	1.11508	NA	2.74	1.54	2.02	2.51	4.23	1.65	1.45	2574511	2575359	-	O-methyltransferase-like	PFAM: O-methyltransferase-like~KEGG: mtc:MT1187 O-methyltransferase putative
Tery_1694		-1.13025	NA	0.127508	0.985412	-1.25776	NA	1.92	2.46	1.65	1.97	1.69	6.92	2.36	2578065	2578424	+	putative transposase	KEGG: gvi:glr4075 putative transposase
Tery_1696		0.604221	NA	-0.157183	0.979413	0.761403	NA	3.29	2.31	4.95	2.87	5.07	2.97	1.82	2579163	2579600	-	transposase IS4 family	KEGG: ana:all2152 transposase
Tery_1699	trxB	0.490208	0.214261	-0.359353	0.789664	0.849561	0.0171915	61.16	58.76	52.59	81.69	64.55	38.22	43.41	2580918	2581874	-	Thioredoxin-disulfide reductase	PFAM: glucose-inhibited division protein A HI0933-like protein FAD-dependent pyridine nucleotide-disulphide oxidoreductase~KEGG: pmt:PMT1551 putative thioredoxin reductase
Tery_1700		0.565173	0.049291	0.211209	0.857121	0.353964	0.382885	108.88	109.37	113.24	98.17	91.61	75.78	73.92	2582888	2583367	-	hypothetical protein	NA
Tery_1701		0.306029	0.720414	0.321268	0.888663	-0.0152392	0.98751	23.86	14.15	18.87	12.18	18.04	15.16	15.26	2583999	2586362	-	hypothetical protein	KEGG: ehi:82.t00025 Viral A-type inclusion protein repeat putative Pfam: Filament Myosin_tail_1 PROSITE: GLU_RICH LYS_RICH
Tery_1702		-0.547255	0.310649	0.037143	0.99059	-0.584398	NA	13.16	11.69	13.19	10.93	13.81	19.77	17.44	2586415	2586891	-	hypothetical protein	NA
Tery_1703		0.108702	0.903335	-0.390158	0.82104	0.49886	0.355265	102.57	101.68	97.11	168.57	92.74	107.41	79.73	2587137	2589089	-	Carbamoyltransferase	PFAM: Carbamoyltransferase~KEGG: syn:sll1178 nodulation protein
Tery_1704	leuS	0.000278179	0.999809	-0.266006	0.846012	0.266284	0.584731	128.9	128.75	130.09	169.11	139.82	151.88	107.89	2589969	2592758	-	leucyl-tRNA synthetase	TIGRFAM: leucyl-tRNA synthetase~KEGG: ana:alr3283 leucyl-tRNA synthetase
Tery_1705		-0.296502	0.737111	0.0206964	0.998313	-0.317198	NA	10.15	13.84	11.36	12.72	10.43	18.12	11.62	2593406	2594197	-	conserved hypothetical protein	KEGG: ava:Ava_1850 hypothetical protein
Tery_1706		-0.0411224	0.962028	-0.222754	0.906618	0.181632	0.780888	31.81	42.61	36.65	46.4	39.75	41.18	35.78	2594470	2596161	-	conserved hypothetical protein	KEGG: ava:Ava_1849 hypothetical protein
Tery_1707		-0.382944	0.598927	-0.364961	0.84659	-0.0179833	0.98751	61.43	39.07	35	68.61	46.23	74.13	43.95	2596502	2599774	-	conserved hypothetical protein	KEGG: ava:Ava_1848 hypothetical protein
Tery_1709		-0.0596263	0.95434	0.0679061	0.985314	-0.127532	NA	15.08	15.38	14.66	14.69	13.81	13.84	17.25	2600090	2601229	-	conserved hypothetical protein	KEGG: ava:Ava_1847 hypothetical protein
Tery_1710	norM, mdtK, dinF	-0.0413985	NA	-0.252105	0.952118	0.210707	NA	6.03	5.54	6.78	7.88	6.48	6.92	5.81	2601980	2603347	+	MATE efflux family protein	TIGRFAM: MATE efflux family protein~PFAM: multi antimicrobial extrusion protein MatE~KEGG: gvi:glr0498 DNA-damage-inducible protein
Tery_1711		0.0680246	0.942546	0.159582	0.956081	-0.0915572	0.912769	36.2	32.92	34.45	36.19	24.81	39.87	26.7	2603827	2604516	+	hypothetical protein	NA
Tery_1712		-0.492499	0.415914	-0.164047	0.964247	-0.328452	NA	14.81	10.31	10.99	13.26	13.25	16.8	16.71	2604670	2605401	+	conserved hypothetical protein	KEGG: ava:Ava_2995 hypothetical protein
Tery_1713		-0.0805286	0.944179	0.452424	0.835688	-0.532953	NA	23.59	13.08	13.93	10.57	13.81	20.1	15.44	2605416	2605961	+	conserved hypothetical protein	KEGG: ava:Ava_2795 hypothetical protein
Tery_1714	hemE	0.456608	0.268931	-0.0746761	0.979413	0.531284	0.213978	1509.47	2275.9	2255.95	2167.25	2053.54	1291.51	1648.27	2607210	2608274	+	uroporphyrinogen decarboxylase	KEGG: syn:slr0536 uroporphyrinogen decarboxylase~TIGRFAM: uroporphyrinogen decarboxylase~PFAM: Uroporphyrinogen decarboxylase (URO-D)
Tery_1715		0.479474	0.327393	0.30778	0.84659	0.171694	0.814226	397.94	471.79	464.13	265.49	449.61	253.69	384.51	2608439	2609413	+	NAD-dependent epimerase/dehydratase	PFAM: NAD-dependent epimerase/dehydratase Male sterility-like~KEGG: ava:Ava_1789 NAD-dependent epimerase/dehydratase
Tery_1716		-0.213874	NA	0.268139	0.979413	-0.482012	NA	1.92	2.62	1.65	1.97	1.41	2.97	2	2609544	2610032	-	TPR repeat	PFAM: TPR repeat Tetratricopeptide TPR_4 Tetratricopeptide TPR_2~SMART: Tetratricopeptide region~KEGG: ana:all3780 similar to kinesin light chain
Tery_1717		-0.292911	0.643212	0.172786	0.952118	-0.465698	0.3927	27.97	22.46	28.22	19.71	26.78	31.96	32.15	2610290	2611039	-	hypothetical protein	KEGG: lil:LA3155 transposase
Tery_1718		-0.389965	NA	-0.272072	NA	-0.117893	NA	0.82	0.92	0.37	1.07	0.56	1.65	0.36	2611093	2613492	-	Tetratricopeptide TPR_4	PFAM: TPR repeat Tetratricopeptide TPR_3 Tetratricopeptide TPR_4 Tetratricopeptide TPR_2~SMART: Tetratricopeptide region~KEGG: ana:all3780 similar to kinesin light chain
Tery_1719		1.02689	NA	-0.157501	NA	1.18439	NA	1.37	0.62	0.73	1.07	0.85	0	0.73	2613761	2614414	-	hypothetical protein	KEGG: gvi:gll4095 hypothetical protein
Tery_1720		-0.35691	0.74071	-0.0293656	0.997312	-0.327545	NA	7.68	8.15	7.15	4.48	11.56	9.23	10.35	2614511	2614873	-	conserved hypothetical protein	KEGG: gvi:gll4095 hypothetical protein
Tery_1722		-0.165122	0.828054	-0.0183227	0.997312	-0.1468	0.831606	45.25	41.38	36.46	45.32	36.93	54.36	38.32	2617044	2618561	-	serine/threonine protein kinase	PFAM: protein kinase GUN4-like~SMART: Serine/threonine protein kinase~KEGG: ana:all5278 serine/threonine kinase
Tery_1723		-0.344997	0.598927	0.00742961	0.998483	-0.352427	0.571746	32.64	23.23	19.97	25.08	24.52	36.24	27.97	2618665	2620149	-	serine/threonine protein kinase	PFAM: protein kinase GUN4-like~SMART: Serine/threonine protein kinase~KEGG: ana:all5278 serine/threonine kinase
Tery_1724		-0.222621	0.750354	-0.290985	0.847837	0.0683645	0.931701	78.16	71.68	56.8	99.06	67.93	92.91	68.47	2621232	2622833	+	Radical SAM	PFAM: cobalamin B12-binding Radical SAM~SMART: Elongator protein 3/MiaB/NifB~KEGG: ava:Ava_1795 cobalamin B12-binding
Tery_1725	recF	-0.172092	0.877386	0.0508287	0.987398	-0.222921	0.806587	17.83	14.92	21.8	12	23.4	19.44	21.43	2623272	2624444	+	DNA replication and repair protein RecF	TIGRFAM: DNA replication and repair protein RecF~PFAM: SMC protein-like~KEGG: ava:Ava_3391 recombination protein F
Tery_1726		0.018043	0.979715	-0.0516668	0.979495	0.0697098	0.906149	181.01	201.36	196.97	203.32	195.06	198.01	184.53	2624876	2625889	+	hypothetical protein	KEGG: ana:alr8534 unknown protein
Tery_1727		0.428917	0.812451	0.376437	0.955998	0.0524801	0.981672	324.44	1073.42	1050.65	524.52	726.7	481.35	733.6	2631605	2632522	-	protein of unknown function DUF323	PFAM: protein of unknown function DUF323~KEGG: ana:alr5360 hypothetical protein
Tery_1729		0.990529	NA	0.490742	0.955998	0.499787	NA	1.37	2.31	1.65	0.72	1.97	0.66	1.09	2633828	2633944	-	conserved hypothetical protein	KEGG: ana:asl5015 unknown protein
Tery_1730		0.62944	NA	1.00839	0.716414	-0.378949	NA	4.11	4.15	4.58	2.69	1.41	1.65	3.63	2633969	2634310	-	conserved hypothetical protein	KEGG: ana:alr3496 unknown protein
Tery_1731		-0.102844	0.904141	0.122425	0.972025	-0.225268	0.725728	49.64	39.53	44.53	32.42	49.33	44.48	50.86	2634407	2637040	-	protein of unknown function DUF323	PFAM: protein of unknown function DUF323~KEGG: ana:alr3495 hypothetical protein
Tery_1732		-0.127095	0.890273	0.145019	0.963867	-0.272114	0.673747	22.76	24.46	18.51	19.71	19.73	22.07	25.61	2637044	2638096	-	ATPase-like protein	SMART: ATPase~KEGG: sco:SCO2449 hypothetical protein
Tery_1733		-0.0936227	0.910739	0.0305842	0.99059	-0.124207	0.865261	30.72	32.61	36.65	27.41	38.05	33.94	37.23	2638093	2640024	-	peptidase S1 and S6 chymotrypsin/Hap	PFAM: peptidase S1 and S6 chymotrypsin/Hap~KEGG: sco:SCO1469 hypothetical protein
Tery_1734		0.394874	NA	-0.985893	0.822404	1.38077	NA	0.55	2	2.93	4.3	3.1	2.64	0.54	2640087	2640503	-	hypothetical protein	KEGG: mba:Mbar_A2860 hypothetical protein
Tery_1735		-0.447185	0.57422	-0.14012	0.979413	-0.307065	NA	6.58	10.46	8.25	8.96	9.87	10.87	12.35	2640871	2641221	-	hypothetical protein	NA
Tery_1737	cotSA	-0.0514593	0.961988	-0.111552	0.979413	0.0600931	0.953029	15.63	17.84	19.61	14.69	23.96	18.12	18.71	2643845	2645032	-	glycosyl transferase group 1	PFAM: glycosyl transferase group 1~KEGG: bha:BH2305 lipopolysaccharide N-acetylglucosaminyltransferase
Tery_1738		0.312067	0.648268	0.356522	0.835688	-0.0444556	0.965178	164.28	124.91	138.16	73.45	148.27	109.38	120.06	2646951	2647217	-	hypothetical protein	NA
Tery_1740	psb27	0.29306	0.564103	-0.0732626	0.979413	0.366323	0.432691	393	531.79	530.09	581.13	434.39	376.25	416.84	2648914	2649309	+	photosystem II 11 kD protein	KEGG: ava:Ava_0578 photosystem II 11 kD protein
Tery_1741		0.877808	0.040373	0.287149	0.889428	0.590659	0.317639	34.56	28.3	27.3	30.27	18.04	17.79	15.08	2650665	2652191	+	conserved hypothetical protein	KEGG: ana:all1256 unknown protein
Tery_1742		0.664211	NA	0.0683329	0.987398	0.595878	NA	4.94	6.77	5.5	6.09	4.79	2.97	4.18	2653741	2654655	+	2-keto-4-pentenoate hydratase-like	KEGG: dar:Daro_4183 hydratase/decarboxylase
Tery_1743		-0.252517	0.736141	-0.282824	0.885311	0.0303069	0.976614	51.01	41.69	40.49	66.64	40.03	63.26	43.05	2655837	2657066	+	conserved hypothetical protein	KEGG: syn:sll1376 hypothetical protein
Tery_1744		0.208121	0.813637	0.237887	0.928851	-0.0297656	NA	16.18	15.23	16.31	11.82	15.22	12.19	15.08	2657404	2657994	-	conserved hypothetical protein	KEGG: ava:Ava_0373 hypothetical protein
Tery_1745	pilC	0.134078	0.877904	-0.27027	0.857121	0.404348	0.448305	38.94	36.3	32.8	47.11	38.9	38.88	27.43	2658181	2659314	-	type II secretion system protein	PFAM: type II secretion system protein~KEGG: ava:Ava_0374 type II secretion system protein
Tery_1746		-0.0671246	0.940104	0.417499	0.789664	-0.484623	0.368202	38.94	32.46	41.78	22.75	33.83	37.23	41.59	2659406	2659651	-	hypothetical protein	NA
Tery_1747	pilT	0.634961	0.195254	-0.376803	0.830557	1.01176	0.0265126	42.23	28.77	31.52	52.13	35.24	25.37	18.89	2659750	2660862	-	twitching motility protein	KEGG: syn:slr0161 twitching motility protein~TIGRFAM: twitching motility protein~PFAM: type II secretion system protein E~SMART: ATPase
Tery_1748	pilB	0.321012	0.434495	-0.1004	0.972025	0.421412	0.288785	102.3	110.3	105.36	123.79	102.04	88.96	81.37	2661209	2663380	-	type II secretion system protein E	PFAM: type II secretion system protein E~KEGG: ana:all2444 general secretion pathway protein E
Tery_1749		0.0525856	0.936835	-0.0832514	0.975535	0.135837	0.790731	436.33	464.41	511.4	535.45	456.65	456.97	452.44	2664454	2665182	+	GrpE protein	PFAM: GrpE protein~KEGG: ava:Ava_0377 GrpE protein
Tery_1750	dnaK	-0.256297	0.532977	-0.159505	0.916157	-0.0967917	0.855881	281.11	257.66	263.49	321.38	272.3	327.16	312.58	2666047	2668119	+	chaperone protein DnaK	TIGRFAM: chaperone protein DnaK~PFAM: Heat shock protein 70~KEGG: ava:Ava_0378 molecular chaperone DnaK
Tery_1751	dnaJ	0.0523966	0.936012	0.0652985	0.979413	-0.0129018	0.984921	371.06	325.35	369.21	334.1	341.08	331.44	354.17	2669092	2670216	+	chaperone protein DnaJ	TIGRFAM: chaperone protein DnaJ~PFAM: DnaJ central region heat shock protein DnaJ-like chaperone DnaJ-like~KEGG: ana:alr2447 DnaJ protein
Tery_1752		0.00013623	0.999862	-0.0382255	0.987398	0.0383617	0.966798	36.48	31.53	25.47	36.01	27.06	32.95	29.42	2670584	2670853	+	SirA-like	PFAM: SirA-like~KEGG: ana:asr2448 hypothetical protein
Tery_1753	rsgA, engC	0.21563	0.733736	0.224439	0.902207	-0.00880957	0.987555	90.23	73.68	83.19	57.15	83.44	67.54	74.1	2670850	2671974	+	ribosome small subunit-dependent GTPase A	TIGRFAM: ribosome small subunit-dependent GTPase A~PFAM: GTPase EngC~KEGG: ava:Ava_0381 ribosome-associated GTPase
Tery_1754		0.427286	0.502025	-0.31971	0.856169	0.746995	0.159225	29.34	27.07	27.12	42.64	25.93	25.7	16.35	2672948	2674414	+	methyltransferase FkbM family	TIGRFAM: methyltransferase FkbM family~PFAM: Methyltransferase type 11 Methyltransferase type 12~KEGG: dde:Dde_2894 methyltransferase FkbM
Tery_1755		-0.147364	0.899272	-0.0156396	0.998313	-0.131725	NA	10.7	8	11.73	11.11	9.02	12.19	10.35	2674587	2675630	-	polysaccharide pyruvyl transferase	PFAM: polysaccharide pyruvyl transferase~KEGG: ava:Ava_3375 polysaccharide pyruvyl transferase
Tery_1756		0.0204991	0.979715	0.123436	0.955998	-0.102936	0.862024	74.32	72.45	70.54	66.28	65.96	67.87	74.83	2675710	2676027	+	conserved hypothetical protein	KEGG: ava:Ava_3374 hypothetical protein
Tery_1757		-0.0847537	0.9355	-0.421102	0.81965	0.336348	0.601415	15.91	17.54	14.11	22.93	19.17	18.78	15.26	2676199	2676519	+	conserved hypothetical protein	KEGG: syf:Synpcc7942_0921 hypothetical protein
Tery_1758		0.844729	0.0497296	0.19414	0.952118	0.650589	0.235333	30.72	30.92	35.55	34.22	21.71	14.17	21.43	2677085	2678728	+	zinc finger SWIM-type	PFAM: zinc finger SWIM-type~KEGG: hch:HCH_03960 protein containing SWIM zinc finger domain
Tery_1759	katG	0.325074	NA	1.5007	0.789664	-1.17562	NA	1.65	1.69	1.65	0.18	1.13	1.65	1.09	2679697	2679927	+	Catalase	KEGG: gvi:gll2771 catalase/peroxidase
Tery_1760	katG	0.108213	NA	1.36317	NA	-1.25496	NA	1.37	0.77	1.1	0.72	0	1.32	0.73	2679934	2680065	+	catalase/peroxidase HPI	KEGG: bte:BTH_I1282 catalase/peroxidase HPI
Tery_1761	katG	0.229677	NA	0.290713	0.972025	-0.0610359	NA	1.92	2	4.21	1.97	2.54	2.31	2.36	2680177	2680371	+	catalase/peroxidase HPI	KEGG: rpc:RPC_0361 catalase/peroxidase HPI
Tery_1762	cruA	0.361688	0.556211	-0.0491588	0.985412	0.410847	0.478007	111.07	95.37	84.29	123.79	74.98	90.93	60.66	2682530	2684572	+	conserved hypothetical protein	KEGG: ana:alr3524 hypothetical protein
Tery_1763		-0.355945	0.721887	0.651254	0.789664	-1.0072	NA	9.87	7.08	6.96	3.76	6.48	10.21	9.99	2684670	2684987	-	hypothetical protein	NA
Tery_1764		0.39365	0.329234	-0.229162	0.861116	0.622812	0.0924129	82.28	100.91	86.85	112.5	97.53	75.12	62.84	2685686	2687011	+	conserved hypothetical protein	KEGG: ava:Ava_3476 hypothetical protein
Tery_1765		0.926853	0.000642113	0.283958	0.835688	0.642896	0.0806326	292.62	373.5	356.57	240.94	316.84	166.71	192.34	2687863	2688063	-	conserved hypothetical protein	KEGG: syf:Synpcc7942_2086 hypothetical protein
Tery_1766	hisF	-0.0948786	0.902416	-0.00296486	0.99882	-0.0919137	0.893727	77.34	72.3	77.87	63.42	88.23	85.99	76.47	2688586	2689356	+	imidazole glycerol phosphate synthase subunit hisF	TIGRFAM: imidazoleglycerol phosphate synthase cyclase subunit~PFAM: histidine biosynthesis~KEGG: ava:Ava_1007 imidazole glycerol phosphate synthase subunit HisF
Tery_1767		-0.0100523	0.989493	0.233846	0.907541	-0.243898	0.698	34.83	37.07	41.23	25.8	38.62	37.23	38.87	2689465	2689677	+	conserved hypothetical protein	KEGG: ana:asr2896 hypothetical protein
Tery_1768		-0.148494	0.832118	0.193663	0.916743	-0.342157	0.48252	74.87	73.68	89.6	59.12	79.49	81.71	94.26	2690649	2691896	+	heat shock protein DnaJ-like	PFAM: TPR repeat heat shock protein DnaJ-like Tetratricopeptide TPR_2~SMART: Tetratricopeptide region~KEGG: pmt:PMT0296 TPR repeat
Tery_1769	fmt	0.101136	0.927803	-0.176852	0.956081	0.277988	NA	17.55	12	17.41	18.99	15.79	13.18	15.62	2692226	2693236	+	methionyl-tRNA formyltransferase	TIGRFAM: methionyl-tRNA formyltransferase~PFAM: formyl transferase-like~KEGG: ava:Ava_3481 methionyl-tRNA formyltransferase
Tery_1770	ppnK	0.042028	0.95434	0.0598939	0.979413	-0.0178659	0.981672	146.18	169.98	177.74	148.69	166.03	143.65	176.36	2693722	2694651	-	NAD(+) kinase	PFAM: ATP-NAD/AcoX kinase~KEGG: ava:Ava_2718 inorganic polyphosphate/ATP-NAD kinase
Tery_1771		-0.399008	0.314203	-0.149911	0.952118	-0.249097	0.613134	59.51	66.61	75.31	71.66	76.95	96.2	81.91	2695073	2697295	-	SMP-30/Gluconolaconase/LRE-like region	PFAM: SMP-30/Gluconolaconase/LRE-like region~KEGG: sso:SSO2705 regucalcin homolog
Tery_1772		-1.08943	0.0201278	-0.0505241	0.987398	-1.0389	0.0658809	161.53	89.84	73.84	139.91	82.59	288.94	172.55	2697763	2701785	-	Na-Ca exchanger/integrin-beta4	PFAM: Na-Ca exchanger/integrin-beta4 peptidase-like FG-GAP~KEGG: ava:Ava_0582 integrins alpha chain
Tery_1773		-0.57342	0.0705244	0.478905	0.470748	-1.05233	0.000750787	90.78	106.14	85.75	72.91	61.45	147.6	133.86	2702305	2704974	-	Na-Ca exchanger/integrin-beta4	PFAM: Na-Ca exchanger/integrin-beta4 FG-GAP~KEGG: ava:Ava_0582 integrins alpha chain
Tery_1774	surE	-0.420386	0.403717	-0.501333	0.636943	0.0809474	0.920029	63.9	66.92	102.98	103.19	116.7	91.92	116.79	2706719	2707417	-	5'-nucleotidase / 3'-nucleotidase / exopolyphosphatase	KEGG: ana:alr3139 putative acid phosphatase~TIGRFAM: stationary-phase survival protein SurE~PFAM: Survival protein SurE
Tery_1776		-0.361374	0.501744	-0.75118	0.110485	0.389807	0.468739	607.74	934.05	876.22	1652.22	1048.9	1043.42	1031.83	2708761	2709930	-	Methyltransferase type 12	PFAM: Methyltransferase type 12
Tery_1777	coxC, ctaE	0.149219	0.858868	-0.0669504	0.982931	0.216169	0.743347	160.16	116.29	97.3	135.25	123.75	132.45	92.81	2710958	2711593	-	cytochrome c oxidase subunit III	PFAM: cytochrome c oxidase subunit III~KEGG: tel:tll2009 cytochrome c oxidase subunit III
Tery_1778	coxA, ctaD	0.751438	0.00756254	-0.0671056	0.979413	0.818544	0.0123887	181.55	216.44	253.04	217.48	235.37	130.47	128.05	2711932	2713704	-	Cytochrome-c oxidase	PFAM: cytochrome c oxidase subunit I~KEGG: tel:tll2010 cytochrome c oxidase subunit I
Tery_1779	coxB, ctaC	0.896475	0.0033701	-0.0444306	0.985412	0.940906	0.00937364	124.24	149.37	167.29	125.58	176.74	74.13	83.91	2713791	2714810	-	cytochrome c oxidase subunit II	PFAM: cytochrome c oxidase subunit II cytochrome C oxidase subunit II transmembrane region~KEGG: ana:alr2514 cytochrome c oxidase subunit II
Tery_1780	ctaA	1.08983	1.19813e-05	0.218438	0.867394	0.871388	0.00745349	112.72	105.68	122.77	88.5	106.27	55.02	52.13	2716582	2717496	+	cytochrome oxidase assembly	PFAM: cytochrome oxidase assembly~KEGG: ava:Ava_0527 cytochrome oxidase assembly
Tery_1781	cyoE	0.76284	0.00745648	0.0397785	0.985412	0.723061	0.0367798	146.45	108.45	132.66	128.8	120.65	77.1	75.19	2718049	2719035	+	protoheme IX farnesyltransferase	TIGRFAM: protoheme IX farnesyltransferase~PFAM: UbiA prenyltransferase~KEGG: ava:Ava_0526 protoheme IX farnesyltransferase
Tery_1782		-0.0640721	0.951958	-0.0734313	0.985314	0.00935923	0.990398	18.92	18.31	14.29	21.14	14.38	20.43	15.8	2720539	2721768	+	hypothetical protein	KEGG: sso:SSO2101 hypothetical protein
Tery_1783		-0.260892	0.726919	-0.359448	0.835688	0.0985565	0.909994	74.6	65.68	53.14	95.48	68.5	98.18	57.21	2721858	2724755	+	hypothetical protein	KEGG: ava:Ava_4445 hypothetical protein
Tery_1784	livK	-0.280203	0.764534	-0.129121	0.979413	-0.151083	NA	10.15	9.69	8.8	12	8.46	12.85	10.53	2724804	2725916	+	hypothetical protein	KEGG: ava:Ava_4445 hypothetical protein
Tery_1785		0.0886792	0.908959	-0.195904	0.916743	0.284583	0.584268	45.53	50.61	47.64	61.09	47.92	50.41	40.5	2726086	2727363	+	hypothetical protein	KEGG: mac:MA1854 hypothetical protein
Tery_1786	livK	-0.0356773	0.969142	0.0284304	0.993743	-0.0641076	0.937719	23.31	26.92	30.6	27.05	25.65	25.04	30.15	2727396	2728643	+	hypothetical protein	KEGG: ana:alr0841 unknown protein
Tery_1787		-0.172362	0.786512	0.109202	0.972025	-0.281565	0.571746	50.19	47.23	44.34	43.89	43.13	59.3	47.77	2728673	2730601	+	hypothetical protein	KEGG: ava:Ava_3080 hypothetical protein
Tery_1788	amt	0.162404	0.864959	-0.503621	0.716414	0.666025	0.205205	24.68	18.15	15.39	27.95	26.22	17.79	16.71	2730734	2732224	-	Rh-like protein/ammonium transporter	PFAM: Rh-like protein/ammonium transporter~KEGG: tel:tll0188 ammonium/methylammonium permease
Tery_1789		0.227772	NA	0.197267	0.979413	0.0305051	NA	4.66	6.92	3.48	2.33	6.77	2.97	5.45	2733181	2733381	-	hypothetical protein	KEGG: cyb:CYB_0591 hypothetical protein
Tery_1790		-0.085968	0.930054	0.0903221	0.979413	-0.17629	0.812736	21.39	22.15	28.22	20.24	24.81	27.02	24.16	2733588	2734250	-	transcriptional regulator TetR family	PFAM: regulatory protein TetR~KEGG: ilo:IL0918 transcriptional regulator TetR family
Tery_1791		-0.0486777	0.95434	-0.112347	0.972025	0.0636693	0.931701	77.34	86.61	71.83	101.21	67.37	88.3	75.01	2735038	2735787	-	TspO and MBR like proteins	PFAM: TspO/MBR-related protein~KEGG: ana:all3007 TspO and MBR related proteins
Tery_1792	cysQ	-0.229271	0.732952	-0.63948	0.255576	0.41021	0.425965	37.57	45.07	48.92	74.88	61.17	60.95	43.05	2736273	2737244	+	3'(2')5'-bisphosphate nucleotidase	TIGRFAM: 3'(2')5'-bisphosphate nucleotidase~PFAM: inositol monophosphatase~KEGG: sru:SRU_1326 3'(2')5'-bisphosphate nucleotidase
Tery_1793		0.598166	0.275229	0.139988	0.972025	0.458178	NA	20.29	18.15	17.77	19.35	14.09	14.83	10.35	2738086	2739255	-	FAD dependent oxidoreductase	PFAM: FAD dependent oxidoreductase~KEGG: ava:Ava_5037 FAD dependent oxidoreductase
Tery_1794		0.292938	0.573942	0.0286518	0.990363	0.264287	0.608128	161.81	222.44	212	222.85	164.9	160.78	164.55	2740494	2740937	-	conserved hypothetical protein	KEGG: ana:all1355 hypothetical protein
Tery_1795		0.522267	0.228845	-0.151623	0.955998	0.67389	0.120741	64.17	107.53	96.56	101.04	97.25	60.95	64.11	2741028	2741822	-	short-chain dehydrogenase/reductase SDR	PFAM: short-chain dehydrogenase/reductase SDR~KEGG: ava:Ava_1011 short-chain dehydrogenase/reductase SDR
Tery_1796		0.256224	0.605415	0.302383	0.824233	-0.0461586	0.94484	247.1	314.43	268.07	195.98	250.88	219.75	244.11	2742065	2743078	+	Patatin	PFAM: Patatin~KEGG: ava:Ava_0119 patatin
Tery_1797		0.091992	0.902416	-0.0943198	0.975934	0.186312	0.740882	62.53	71.07	61.38	73.99	63.99	56.34	65.57	2743335	2744183	-	alpha/beta hydrolase fold	PFAM: alpha/beta hydrolase fold~KEGG: ava:Ava_5038 alpha/beta hydrolase fold
Tery_1798	petA	0.278706	0.655357	-0.21037	0.922119	0.489076	0.339426	1596.41	2088.84	2421.05	1991.15	2693.7	1357.08	2003.54	2745892	2746869	-	cytochrome f	PFAM: cytochrome f~KEGG: ava:Ava_0384 apocytochrome f precursor
Tery_1799	petC	0.153573	0.80633	-0.201945	0.906144	0.355518	0.432051	487.07	642.54	648.28	688.8	668.07	462.57	604.46	2747218	2747757	-	Rieske (2Fe-2S) region	PFAM: Rieske [2Fe-2S] region~KEGG: syf:Synpcc7942_1232 cytochrome b6-f complex iron-sulfur subunit
Tery_1800		-0.0539419	0.951493	0.543578	0.545307	-0.59752	0.205835	54.03	37.53	36.83	27.23	31.01	45.14	43.41	2748048	2748356	+	conserved hypothetical protein	KEGG: ava:Ava_0386 hypothetical protein
Tery_1802		-0.146861	0.829986	-0.00239335	0.99882	-0.144468	0.814226	46.35	42.3	44.16	42.81	45.38	54.03	44.5	2749975	2751051	-	tocopherol cyclase	KEGG: ava:Ava_2735 hypothetical protein
Tery_1803		0.0315426	0.971682	-0.138239	0.962544	0.169782	0.806587	28.8	32.92	29.87	37.62	29.03	32.29	27.97	2751304	2752452	-	conserved hypothetical protein	KEGG: ana:all0231 hypothetical protein
Tery_1805		0.436827	0.185196	0.0408122	0.985412	0.396014	0.302603	217.75	258.59	243.52	249.36	214.8	170.01	185.08	2753595	2754209	-	protein of unknown function DUF88	PFAM: protein of unknown function DUF88~KEGG: ava:Ava_2722 protein of unknown function DUF88
Tery_1806	metG	0.376476	0.293303	0.0292663	0.987398	0.347209	0.395654	272.88	326.43	342.09	315.83	296.26	226.01	258.09	2754328	2755920	-	methionyl-tRNA synthetase	TIGRFAM: methionyl-tRNA synthetase~KEGG: ava:Ava_2723 methionine--tRNA ligase
Tery_1807		-0.0920797	0.902416	0.301584	0.830557	-0.393664	0.385319	198.01	187.52	189.1	124.5	185.2	198.01	210.69	2757992	2758780	+	alpha/beta hydrolase fold	PFAM: alpha/beta hydrolase fold~KEGG: ava:Ava_2725 alpha/beta hydrolase fold
Tery_1808		0.1227	0.88177	0.336027	0.824233	-0.213327	0.723235	583.06	759.76	763.71	481.71	625.5	520.23	771.19	2758812	2759264	-	conserved hypothetical protein	KEGG: ava:Ava_4956 hypothetical protein
Tery_1809		0.138347	0.866874	-0.459173	0.699514	0.59752	0.186805	213.64	263.97	234.9	411.13	238.48	234.91	197.97	2759279	2760169	-	conserved hypothetical protein	KEGG: ana:all4688 hypothetical protein
Tery_1810		0.327203	0.510853	-0.424306	0.699514	0.751508	0.0483561	153.58	228.74	222.26	297.91	240.73	156.5	165.64	2760356	2760865	-	conserved hypothetical protein	KEGG: ana:all4689 hypothetical protein
Tery_1811	gpsA	0.0776769	0.934203	0.172169	0.952118	-0.0944926	0.908254	23.31	25.38	25.1	20.06	23.68	22.07	24.52	2761257	2762255	+	Glycerol-3-phosphate dehydrogenase (NAD(P)+)	PFAM: NAD-dependent glycerol-3-phosphate dehydrogenase-like~KEGG: syn:slr1755 glycerol-3-phosphate dehydrogenase (NAD(P)+)
Tery_1812	tatC	-0.220127	0.732952	-0.00359847	0.99882	-0.216529	0.720663	50.74	56.61	49.84	62.34	41.72	63.92	58.67	2763776	2764633	+	Sec-independent protein translocase TatC	TIGRFAM: Sec-independent protein translocase TatC subunit~PFAM: Sec-independent periplasmic protein translocase~KEGG: ana:all2456 putative sec-independant protein translocase
Tery_1813		0.187111	0.834381	0.672474	0.460569	-0.485363	NA	17.28	16.15	16.67	10.39	10.43	13.51	15.62	2765564	2766694	-	WD-repeat containing protein	KEGG: ana:all0759 WD-repeat containing protein
Tery_1814		0.424403	0.214566	0.40609	0.574702	0.0183133	0.980523	119.85	109.53	107.37	81.15	87.38	80.72	86.45	2767705	2769240	-	hypothetical protein	KEGG: ana:alr0760 hypothetical protein
Tery_1815	dacB	-0.329027	0.442759	-0.063358	0.979413	-0.265669	0.571746	68.01	59.38	75.67	70.4	70.19	84.01	86.09	2770453	2771763	-	peptidase S13 D-Ala-D-Ala carboxypeptidase C	PFAM: peptidase S13 D-Ala-D-Ala carboxypeptidase C~KEGG: ava:Ava_2656 peptidase S13 D-Ala-D-Ala carboxypeptidase C
Tery_1816	plsX	-0.0751739	0.917815	-0.0803235	0.979413	0.00514962	0.993188	173.6	179.98	210.17	185.05	210.57	173.3	222.68	2772337	2773359	+	phosphate:acyl-[acyl carrier protein] acyltransferase	TIGRFAM: fatty acid/phospholipid synthesis protein PlsX~PFAM: fatty acid synthesis plsX protein~KEGG: ana:alr0238 fatty acid/phospholipid synthesis protein
Tery_1817	fabH	0.061365	0.932001	-0.0409213	0.985412	0.102286	0.854244	97.63	96.6	94	101.21	95.28	88.63	95.54	2773777	2774766	+	3-oxoacyl-[acyl-carrier-protein] synthase III	KEGG: ana:alr0239 beta-ketoacyl-acyl carrier protein synthase III~TIGRFAM: 3-oxoacyl-(acyl-carrier-protein) synthase III~PFAM: Chalcone and stilbene synthases-like 3-Oxoacyl-[acyl-carrier-protein (ACP)] synthase III C terminal 3-Oxoacyl-[acyl-carrier-protein (ACP)] synthase III
Tery_1818		-0.111471	NA	0.0781831	0.985412	-0.189654	NA	6.86	6.92	4.76	7.17	4.23	4.61	8.35	2775364	2775552	+	putative transposase gene of IS605 family insertion sequence ISY052a	KEGG: syn:slr2062 putative transposase gene of IS605 family insertion sequence ISY052a
Tery_1819	plsC	0.391241	0.585114	-0.438006	0.81965	0.829247	0.117723	14.81	15.69	20.89	25.8	20.3	11.2	14.71	2775870	2776505	+	1-acyl-sn-glycerol-3-phosphate acyltransferases	TIGRFAM: 1-acyl-sn-glycerol-3-phosphate acyltransferases~PFAM: phospholipid/glycerol acyltransferase~KEGG: ava:Ava_2731 1-acyl-sn-glycerol-3-phosphate acyltransferase
Tery_1820		0.241159	0.719433	0.0931127	0.979413	0.148047	0.831446	31.81	26.61	26.94	26.87	25.93	24.05	23.97	2776526	2776834	+	conserved hypothetical protein	KEGG: ana:asr0243 hypothetical protein
Tery_1821		0.391735	0.675468	0.379733	0.877666	0.0120023	0.990031	26.05	18.46	30.97	10.75	28.19	16.47	21.61	2776831	2777406	-	protein of unknown function DUF218	PFAM: protein of unknown function DUF218~KEGG: ava:Ava_2734 protein of unknown function DUF218
Tery_1822		-0.402555	0.627164	-0.178034	0.972025	-0.224521	NA	7.68	10.46	7.88	10.57	9.02	13.51	9.99	2778826	2781759	+	NB-ARC	PFAM: TPR repeat NB-ARC Tetratricopeptide TPR_3 Tetratricopeptide TPR_2~SMART: Tetratricopeptide region~KEGG: ana:all3780 similar to kinesin light chain
Tery_1823	chlP, bchP	1.06475	1.46826e-06	0.24844	0.835688	0.816313	0.00513223	1394.29	1552.44	1775.34	1310.42	1325.99	709.34	797.71	2783783	2785003	-	geranylgeranyl reductase	TIGRFAM: geranylgeranyl reductase~PFAM: monooxygenase FAD-binding~KEGG: ava:Ava_1497 geranylgeranyl reductase
Tery_1824		-0.0167579	0.982285	-0.153967	0.949534	0.137209	0.815497	193.35	278.58	253.23	273.01	262.72	224.7	265.36	2785682	2786209	-	protein of unknown function DUF1499	PFAM: protein of unknown function DUF1499~KEGG: ana:all1003 hypothetical protein
Tery_1825		-1.3386	0.00124764	-1.52438	0.000399622	0.18578	0.831606	9.05	17.69	13.56	49.08	28.47	39.21	30.15	2786301	2786687	+	conserved hypothetical protein	KEGG: gvi:gll0142 hypothetical protein
Tery_1827		-0.444108	0.405194	0.265258	0.902003	-0.709366	0.145876	27.97	33.53	37.2	21.32	33.83	50.41	39.96	2788062	2788973	-	histone deacetylase superfamily	PFAM: histone deacetylase superfamily~KEGG: ana:alr3350 histone deacetylase/AcuC/AphA family protein
Tery_1828	livK	-0.0767781	0.938708	0.116442	0.979413	-0.19322	0.810474	20.02	15.69	16.67	15.05	16.91	21.09	15.98	2789325	2790863	-	Extracellular ligand-binding receptor	PFAM: Extracellular ligand-binding receptor~KEGG: ana:alr4531 putative branched-chain amino acid transport system substrate-binding protein
Tery_1829	fadD	0.143391	0.840646	-0.256957	0.851495	0.400348	0.3927	209.8	191.82	185.43	266.2	198.45	207.56	148.03	2792815	2794788	+	AMP-dependent synthetase and ligase	PFAM: AMP-dependent synthetase and ligase~KEGG: ava:Ava_3173 AMP-dependent synthetase and ligase
Tery_1830		0.53894	0.247048	-0.342402	0.835688	0.881342	0.0406021	188.41	187.67	145.67	270.5	167.72	143.65	96.81	2794891	2795340	+	conserved hypothetical protein	KEGG: ava:Ava_3174 hypothetical protein
Tery_1831	aceF, pdhC	0.492197	0.108846	-0.136317	0.952118	0.628514	0.0509443	262.73	317.04	334.76	329.44	337.7	223.05	211.6	2795958	2797253	+	catalytic domain of components of various dehydrogenase complexes	PFAM: biotin/lipoyl attachment catalytic domain of components of various dehydrogenase complexes E3 binding~KEGG: ava:Ava_3176 dihydrolipoamide acetyltransferase
Tery_1832	qor	-0.403874	0.392874	0.13424	0.962569	-0.538114	0.239906	44.43	36.92	32.07	37.26	30.73	47.44	52.13	2798463	2799458	+	Alcohol dehydrogenase zinc-binding	PFAM: Alcohol dehydrogenase zinc-binding Alcohol dehydrogenase GroES-like~KEGG: cyb:CYB_2656 oxidoreductase zinc-binding dehydrogenase family
Tery_1833		0.421806	0.477467	0.847477	0.117054	-0.425671	0.488723	79.26	50.3	50.39	25.62	40.87	41.51	47.59	2800934	2801641	-	conserved hypothetical protein	KEGG: gvi:glr1054 hypothetical protein
Tery_1834	gnd, gntZ	0.022442	0.981785	-0.213551	0.937465	0.235993	0.749976	1476.56	990.5	1275.11	1788.54	1088.92	1565.63	894.7	2802722	2804143	+	6-phosphogluconate dehydrogenase (decarboxylating)	KEGG: syn:sll0329 6-phosphogluconate dehydrogenase decarboxylating~TIGRFAM: 6-phosphogluconate dehydrogenase decarboxylating~PFAM: 6-phosphogluconate dehydrogenase-like 6-phosphogluconate dehydrogenase NAD-binding
Tery_1835		0.325183	0.692047	1.11513	0.0491415	-0.789952	NA	21.67	14.61	17.59	9.14	7.05	11.53	16.53	2804987	2811175	+	peptidyl-Asp metallopeptidase. Metallo peptidase. MEROPS family M72	PFAM: peptidase-like~KEGG: mta:Moth_0241 glycosyl hydrolase BNR repeat
Tery_1836		-0.444865	0.489295	-0.0206345	0.997312	-0.424231	0.519742	29.89	17.54	21.99	28.13	17.76	35.25	27.61	2811499	2812203	-	peptidase M10A and M12B matrixin and adamalysin	PFAM: peptidase M10A and M12B matrixin and adamalysin~SMART: Peptidase metallopeptidases~KEGG: ava:Ava_0725 peptidase metallopeptidase
Tery_1837	glgB	-0.0349946	0.964088	-0.518348	0.38221	0.483353	0.232528	421.8	463.79	483.73	768.87	531.92	509.03	428.46	2812502	2814832	-	14-alpha-glucan branching enzyme	KEGG: ana:all0713 14-alpha-glucan branching enzyme~TIGRFAM: 14-alpha-glucan branching enzyme~PFAM: glycoside hydrolase family 13-like alpha amylase catalytic region~SMART: Alpha amylase catalytic subdomain
Tery_1838		-0.500472	0.39791	0.00860533	0.998483	-0.509077	0.425965	13.44	15.23	16.31	15.59	14.09	15.81	26.15	2815610	2815726	-	transposase	KEGG: ana:all1608 transposase
Tery_1839		0.196912	0.732952	0.296656	0.826771	-0.0997439	0.871748	101.2	80.45	84.29	70.04	73.29	83.03	71.92	2817492	2818064	+	conserved hypothetical protein	KEGG: ava:Ava_4619 hypothetical protein
Tery_1840	ftsI	0.095745	0.917815	-0.144647	0.962569	0.240392	0.721849	32.36	26.3	24.37	34.57	25.65	28.33	23.61	2819234	2821120	+	Peptidoglycan glycosyltransferase	PFAM: penicillin-binding protein transpeptidase Penicillin-binding protein dimerisation domain~KEGG: ava:Ava_4620 penicillin-binding protein transpeptidase
Tery_1841		-0.816143	0.0427642	-0.198554	0.947767	-0.617589	0.232528	120.4	63.07	87.77	103.9	101.76	189.44	128.96	2821588	2825619	-	peptidase C14 caspase catalytic subunit p20	PFAM: Armadillo HEAT domain containing protein PBS lyase HEAT-like repeat peptidase C14 caspase catalytic subunit p20~KEGG: ana:alr1903 unknown protein
Tery_1842	bioD	0.167649	0.853458	-0.0403674	0.987398	0.208017	0.780574	19.75	21.54	26.39	22.93	23.4	23.39	17.44	2825713	2826447	+	dethiobiotin synthase	TIGRFAM: dethiobiotin synthase~KEGG: ava:Ava_1996 dithiobiotin synthetase
Tery_1843		0.306399	0.562592	0.105889	0.972025	0.20051	0.739428	35.93	37.07	39.76	33.86	35.8	30.64	30.33	2826622	2827839	+	amidohydrolase	KEGG: ana:alr4934 N-acyl-L-amino acid amidohydrolase~TIGRFAM: amidohydrolase~PFAM: peptidase M20 peptidase dimerisation
Tery_1844		0.49263	0.368495	0.252395	0.908488	0.240235	0.748426	18.37	20.31	24.37	18.99	16.07	13.84	15.98	2827951	2828604	+	SH3 type 3	PFAM: SH3 type 3
Tery_1845	prkB	0.266695	0.546068	0.0457767	0.985314	0.220919	0.625748	132.19	140.29	149.15	133.82	137.28	127.17	107.52	2829172	2830107	+	phosphoribulokinase/uridine kinase	PFAM: phosphoribulokinase/uridine kinase~KEGG: ava:Ava_0169 phosphoribulokinase
Tery_1846		0.373724	0.583703	-0.0364833	0.990494	0.410207	0.515003	33.46	50.61	46.91	35.47	54.4	26.69	40.5	2830241	2830828	+	Methyltransferase type 11	PFAM: Methyltransferase type 11 Methyltransferase type 12~KEGG: sde:Sde_0162 methylase involved in ubiquinone/menaquinone biosynthesis-like
Tery_1847		0.32258	0.532977	0.109578	0.972025	0.213002	0.720663	44.7	43.69	49.29	38.69	46.23	32.95	40.14	2830920	2831507	+	Methyltransferase type 11	PFAM: Methyltransferase type 11 Methyltransferase type 12~KEGG: sde:Sde_0162 methylase involved in ubiquinone/menaquinone biosynthesis-like
Tery_1848		-0.0432231	0.957098	0.207572	0.910382	-0.250796	0.64522	45.53	51.38	41.41	37.44	42.28	43.49	51.4	2831603	2831749	-	conserved hypothetical protein	KEGG: syn:ssr2060 hypothetical protein
Tery_1849	rluD	0.0817661	0.936835	-0.21857	0.933378	0.300336	NA	15.91	14.92	16.49	20.42	15.79	15.81	14.17	2832018	2832968	-	ribosomal large subunit pseudouridine synthase D	KEGG: ana:alr0522 probable pseudouridine synthase~TIGRFAM: pseudouridine synthase RluA family~PFAM: RNA-binding S4 pseudouridine synthase
Tery_1850	ilvH, ilvN	0.619647	0.0824764	-0.0445194	0.985412	0.664166	0.0960671	57.04	76.15	74.76	77.57	64.83	47.44	43.41	2834594	2835112	+	acetolactate synthase small subunit	TIGRFAM: acetolactate synthase small subunit~PFAM: amino acid-binding ACT~KEGG: tel:tll0880 acetolactate synthase small subunit
Tery_1854		-0.435316	NA	0.0151254	0.99882	-0.450442	NA	0.27	0.92	1.47	0	1.97	0.99	1.45	2837742	2838011	-	conserved hypothetical protein	KEGG: ana:alr1821 hypothetical protein
Tery_1855		-0.027435	0.982713	-0.196196	0.972025	0.168761	NA	6.86	7.23	7.88	10.75	5.64	8.9	6.36	2838325	2839446	+	amidohydrolase 2	PFAM: amidohydrolase 2~KEGG: ath:At3g53180 glutamine synthetase putative
Tery_1856	manC, cpsB	0.481398	0.399802	-0.210277	0.940514	0.691675	0.191093	32.91	30.77	45.62	31.71	52.71	26.36	25.97	2840104	2841153	-	mannose-1-phosphate guanylyltransferase (GDP)	PFAM: Nucleotidyl transferase~KEGG: ava:Ava_2680 nucleotidyl transferase
Tery_1857		-0.415793	0.330856	-0.0396447	0.987398	-0.376148	0.439963	29.89	29.23	30.05	31.35	29.32	39.21	40.14	2841315	2842685	+	cell envelope-related transcriptional attenuator	TIGRFAM: cell envelope-related function transcriptional attenuator LytR/CpsA family~PFAM: cell envelope-related transcriptional attenuator~KEGG: ava:Ava_2679 cell envelope-related transcriptional attenuator
Tery_1858	pyrR	-0.469787	0.171257	-0.184067	0.910382	-0.28572	0.52042	51.28	55.99	52.95	61.09	59.76	76.44	72.11	2843174	2843704	-	Uracil phosphoribosyltransferase	PFAM: phosphoribosyltransferase~KEGG: ava:Ava_3128 pyrimidine regulatory protein PyrR
Tery_1859		0.160753	0.779885	-0.747145	0.0182704	0.907899	0.00300304	244.91	287.35	286.39	513.78	397.74	257.31	232.3	2844745	2845167	-	transcriptional regulator AbrB	KEGG: ava:Ava_3125 transcriptional regulator AbrB
Tery_1860		-0.503102	0.274097	-0.121679	0.972025	-0.381422	0.486947	18.65	20.15	19.61	19.35	23.11	28	27.43	2845482	2845925	+	transcriptional regulator BadM/Rrf2 family	TIGRFAM: putative transcriptional regulator Rrf2 family~PFAM: protein of unknown function UPF0074~KEGG: ava:Ava_3126 transcriptional regulator BadM/Rrf2 family
Tery_1861	cbiB, cobD	-0.120187	0.873198	0.0271528	0.99059	-0.14734	0.812736	43.61	45.99	52.95	43.53	49.61	52.06	51.58	2846024	2847016	+	adenosylcobinamide-phosphate synthase	TIGRFAM: cobalamin biosynthesis protein CobD~PFAM: cobalamin biosynthesis protein CbiB~KEGG: ava:Ava_3127 cobalamin biosynthesis protein
Tery_1862	moxR	-0.122594	0.856928	-0.0301105	0.987398	-0.0924834	0.879442	60.06	60.15	60.28	60.01	62.3	62.27	68.66	2847592	2848500	-	ATPase associated with various cellular activities AAA_3	PFAM: magnesium chelatase ChlI subunit ATPase associated with various cellular activities AAA_3 ATPase associated with various cellular activities AAA_5~KEGG: ava:Ava_2119 magnesium chelatase ChlI subunit
Tery_1863		-0.125765	0.892447	-0.107259	0.979413	-0.0185059	0.985606	101.47	165.37	104.63	159.26	106.27	124.87	146.03	2848949	2849218	-	RNA-binding region RNP-1	PFAM: RNA-binding region RNP-1 (RNA recognition motif)~KEGG: ana:alr4683 RNA-binding protein
Tery_1864	ribF	0.0662892	0.934203	0.302463	0.830557	-0.236173	0.64522	353.23	286.12	305.81	219.63	288.65	262.59	339.1	2850070	2851176	-	FMN adenylyltransferase / riboflavin kinase	TIGRFAM: riboflavin biosynthesis protein RibF~PFAM: Riboflavin kinase / FAD synthetase~KEGG: ana:alr4848 riboflavin kinase/FAD synthase
Tery_1865		-0.203488	0.733736	0.142327	0.955899	-0.345815	0.465842	218.3	224.44	229.77	163.38	241.29	234.58	282.07	2851266	2852183	-	beta-lactamase-like	PFAM: beta-lactamase-like~KEGG: ava:Ava_2117 beta-lactamase-like
Tery_1866		-0.0569444	NA	0.26565	0.970982	-0.322595	NA	2.74	5.08	3.85	2.51	4.23	3.62	4.54	2852833	2853090	+	conserved hypothetical protein	KEGG: ana:alr0704 unknown protein
Tery_1867		-1.52954	NA	-0.950228	0.84659	-0.579314	NA	0.82	0.62	0.92	1.79	1.13	1.65	2.72	2853857	2854648	+	hypothetical protein	NA
Tery_1868		-0.892679	NA	-0.126292	0.987398	-0.766387	NA	0.55	0.62	1.28	0.72	1.13	1.65	1.45	2855133	2856557	+	MotA/TolQ/ExbB proton channel	PFAM: MotA/TolQ/ExbB proton channel~KEGG: mja:MJ1322 purine NTPase
Tery_1869		-0.159459	NA	-0.0819664	0.985412	-0.0774929	NA	5.76	5.23	8.43	4.66	9.3	5.27	8.9	2856595	2857356	+	hypothetical protein	KEGG: ava:Ava_1850 hypothetical protein
Tery_1870		-0.265386	0.604446	0.18323	0.922119	-0.448616	0.298564	63.08	51.84	65.96	52.49	52.99	68.53	76.1	2857816	2859453	-	competence protein ComEA helix-hairpin-helix repeat protein	KEGG: ana:all3087 hypothetical protein~TIGRFAM: competence protein ComEA helix-hairpin-helix repeat protein~PFAM: helix-hairpin-helix motif phospholipase D/Transphosphatidylase~SMART: Helix-hairpin-helix DNA-binding class 1
Tery_1871		0.240419	0.710291	0.500916	0.57579	-0.260496	0.655092	47.72	45.07	35.91	29.02	31.29	32.62	39.59	2862537	2862935	+	conserved hypothetical protein	KEGG: syn:slr1100 hypothetical protein
Tery_1872	iscS	-0.0462371	0.95434	0.121318	0.963267	-0.167555	0.780888	116.83	99.07	82.09	89.21	92.18	111.03	94.45	2864018	2865220	+	aminotransferase class V	PFAM: aminotransferase class V aromatic amino acid beta-eliminating lyase/threonine aldolase~KEGG: ana:alr3088 class-V aminotransferase
Tery_1873		0.653226	0.0270839	-0.164134	0.928851	0.817361	0.0116132	95.16	117.68	107.19	126.65	111.34	68.2	67.93	2865789	2866631	+	SPFH domain Band 7 family protein	PFAM: band 7 protein~KEGG: ana:alr1295 prohibitin homolog
Tery_1874		-0.0268884	0.977885	-0.259987	0.868193	0.233098	0.703642	93.52	69.53	65.78	97.27	83.72	91.26	64.66	2867932	2869743	+	cell surface protein	KEGG: mac:MA0851 cell surface protein
Tery_1875		0.881432	0.201688	0.26605	0.952118	0.615382	NA	6.86	11.38	13.01	6.99	10.71	4.94	6.36	2870485	2870898	+	hypothetical protein	NA
Tery_1876		0.188183	0.852475	0.0494687	0.987398	0.138715	NA	16.46	11.54	15.94	13.61	14.38	12.85	12.71	2870936	2872063	+	glutathionylspermidine synthase	PFAM: glutathionylspermidine synthase~KEGG: yps:YPTB3402 hypothetical protein
Tery_1877	queC	1.43251	NA	0.02258	0.998313	1.40993	NA	4.39	5.38	5.5	3.76	6.48	0.99	2.54	2872171	2872839	-	exsB protein	TIGRFAM: exsB protein~PFAM: ExsB~KEGG: ana:alr5095 hypothetical protein
Tery_1878		0.723985	NA	0.590803	0.835688	0.133181	NA	7.68	4.46	6.23	4.48	3.38	2.97	4.18	2872909	2873547	-	hypothetical protein	KEGG: ava:Ava_1244 hypothetical protein
Tery_1879		0.373969	0.687763	-0.0573864	0.987398	0.431355	NA	6.86	11.84	12.09	11.11	10.43	7.91	8.17	2873960	2874526	-	5-formyltetrahydrofolate cyclo-ligase	PFAM: 5-formyltetrahydrofolate cyclo-ligase~KEGG: ava:Ava_2095 5-formyltetrahydrofolate cyclo-ligase
Tery_1880	scpB	0.119248	0.905446	0.150979	0.972025	-0.0317305	NA	14.81	15.69	16.31	11.47	16.91	14.5	14.35	2874785	2875306	-	condensin subunit ScpB	TIGRFAM: segregation and condensation protein B~PFAM: chromosome segregation and condensation protein ScpB~KEGG: ana:all5166 putative segregation and condensation protein B
Tery_1881	rpmI	1.2054	0.000810888	-0.347053	0.845475	1.55246	0.000193351	107.78	198.44	216.76	232.17	209.72	64.25	87	2875914	2876111	+	LSU ribosomal protein L35P	PFAM: ribosomal protein L35~KEGG: ava:Ava_3447 50S ribosomal protein L35
Tery_1882	rplT	0.602224	0.0371467	-0.158457	0.928851	0.760681	0.0147232	242.99	301.04	307.65	317.44	313.46	175.28	199.25	2876141	2876497	+	LSU ribosomal protein L20P	TIGRFAM: ribosomal protein L20~KEGG: syn:sll0767 50S ribosomal protein L20
Tery_1883		0.607086	0.109585	0.192717	0.928851	0.414369	0.413003	80.9	90.61	91.25	60.73	92.46	52.06	62.84	2877278	2877805	+	TPR repeat	PFAM: TPR repeat Tetratricopeptide TPR_2~SMART: Tetratricopeptide region~KEGG: ava:Ava_3450 TPR repeat
Tery_1884		0.284324	0.648525	0.175788	0.952118	0.108536	0.888332	32.36	26.15	27.48	23.65	26.78	23.72	23.25	2878439	2880205	+	peptidase S1 and S6 chymotrypsin/Hap	PFAM: peptidase S1 and S6 chymotrypsin/Hap Hemolysin-type calcium-binding region~KEGG: bja:bll7673 hypothetical protein
Tery_1885		5.28034	4.78118e-49	3.71518	4.7029e-25	1.56516	0.00277932	1768.91	769.3	926.97	60.19	115.01	32.62	27.06	2883011	2883310	+	4Fe-4S ferredoxin iron-sulfur binding	PFAM: 4Fe-4S ferredoxin iron-sulfur binding~KEGG: ava:Ava_0445 4Fe-4S ferredoxin iron-sulfur binding
Tery_1886		4.23875	1.06326e-05	2.94694	0.0166343	1.29181	0.462222	111.35	61.22	63.22	3.22	17.2	2.97	5.27	2883903	2884400	+	hypothetical protein	KEGG: ava:Ava_4384 hypothetical protein
Tery_1887		1.50602	2.24317e-07	0.908337	0.0232029	0.597683	0.205205	233.11	147.21	180.85	86.35	111.91	56.34	74.83	2884846	2886438	+	transcriptional regulator	KEGG: ana:all2512 transcriptional regulator
Tery_1888		0.489061	0.458006	0.907559	0.163908	-0.418498	0.562824	82	48.61	53.5	20.6	44.82	43.49	43.77	2886804	2887118	+	hypothetical protein	NA
Tery_1889	dnaE	-0.450281	0.42332	0.221812	0.932306	-0.672093	0.191185	103.94	69.22	62.85	77.39	56.1	130.14	85.18	2888237	2896291	+	DNA polymerase III alpha subunit / Intein	KEGG: syn:slr0603 DNA polymerase III alpha subunit [Contains: Ssp dnaE intein]~TIGRFAM: DNA polymerase III alpha subunit Protein splicing (intein) site~PFAM: PHP-like~SMART: Phosphoesterase PHP-like Hedgehog/intein hint domain-like Hedgehog/intein hint-like
Tery_1890		-0.863954	0.00191389	-0.351731	0.789664	-0.512224	0.196909	171.41	178.6	175.35	262.08	182.1	350.88	288.24	2897004	2898995	-	Integrin beta chain-like	PFAM: von Willebrand factor type A Integrin beta chain-like peptidase-like~KEGG: ssc:396943 CD18 leukocyte adhesion molecule
Tery_1891		-0.984473	0.000465315	-0.839902	0.0163471	-0.144571	0.814226	606.37	684.39	686.39	1424.53	923.18	1426.59	1186.58	2899102	2902572	-	peptidase-like	PFAM: peptidase-like~KEGG: ava:Ava_1636 peptidase
Tery_1892		-0.849426	0.0101274	-0.803395	0.0570733	-0.0460308	0.960365	714.97	1058.8	947.13	1920.39	1230.99	1712.57	1562.73	2902686	2905277	-	peptidase-like	PFAM: peptidase-like~KEGG: ava:Ava_1636 peptidase
Tery_1893		-0.0190173	0.981133	0.40439	0.765934	-0.423408	0.3927	129.45	88.45	114.7	70.04	96.69	112.68	111.88	2905931	2913829	-	peptidase-like	PFAM: peptidase-like~KEGG: ava:Ava_1636 peptidase
Tery_1895	glgX	-0.338679	0.65695	-0.246448	0.928851	-0.0922309	0.922291	16.73	14.31	13.74	18.09	16.91	24.38	13.99	2916260	2918377	-	glycogen debranching enzyme GlgX	KEGG: syn:slr0237 glycogen operon protein GlgX~TIGRFAM: glycogen debranching enzyme GlgX~PFAM: glycoside hydrolase family 13-like alpha amylase catalytic region~SMART: Alpha amylase catalytic subdomain
Tery_1897		0.226778	0.793249	-0.54408	0.699099	0.770858	0.147546	18.92	21.54	22.72	36.9	23.96	22.4	14.35	2919566	2921767	+	hypothetical protein	KEGG: sma:SAV1399 hypothetical protein
Tery_1898		-0.19412	NA	-0.554635	0.835688	0.360515	NA	6.03	5.23	2.93	5.91	7.89	5.93	4.9	2921966	2923147	+	hypothetical protein	NA
Tery_1899		-0.261983	0.776124	-0.114301	0.979413	-0.147683	NA	13.71	15.38	13.38	15.59	14.94	23.06	11.81	2923192	2926284	+	hypothetical protein	NA
Tery_1900		-0.223165	0.765529	0.240564	0.912006	-0.463729	0.418904	22.21	23.07	17.22	16.84	18.32	23.72	24.88	2926396	2927916	+	hypothetical protein	NA
Tery_1901	gyrA	-0.0884334	0.903335	0.0118499	0.998313	-0.100283	0.871055	161.81	125.99	126.98	145.82	126.28	159.46	134.95	2928042	2930663	-	DNA topoisomerase IV subunit A	TIGRFAM: DNA gyrase A subunit~PFAM: DNA gyrase/topoisomerase IV subunit A DNA gyrase C-terminal repeat beta-propeller~KEGG: ana:all0441 DNA topoisomerase chain A
Tery_1902		0.0511168	0.947584	0.00129238	0.99882	0.0498245	0.943751	54.58	54.3	50.02	55.71	49.33	46.13	55.76	2932409	2932807	+	response regulator receiver protein	PFAM: response regulator receiver~KEGG: ava:Ava_2855 response regulator receiver domain protein (CheY)
Tery_1903		-0.491598	0.275229	-0.262362	0.877666	-0.229236	0.717803	52.93	39.23	42.14	60.91	45.1	71.82	54.31	2933588	2935822	-	amino acid permease-associated region	PFAM: amino acid permease-associated region~KEGG: sru:SRU_2259 Na-K-Cl cotransporter putative
Tery_1904		-0.315834	0.692047	-0.0124077	0.998313	-0.303426	NA	13.44	11.69	14.29	15.05	10.99	19.11	13.99	2936256	2937893	+	GTP-binding protein HSR1-related	PFAM: GTP-binding protein HSR1-related~KEGG: ana:all3787 hypothetical protein
Tery_1905	dnaE	-0.347266	0.634027	-0.122633	0.979413	-0.224633	0.783028	19.2	12.46	13.38	16.3	15.79	21.42	16.71	2939721	2941274	-	DNA polymerase III alpha subunit / Intein	KEGG: ava:Ava_3748 DNA polymerase III subunit alpha~TIGRFAM: Protein splicing (intein) site~PFAM: nucleic acid binding OB-fold tRNA/helicase-type
Tery_1906		-0.724683	0.10197	0.14447	0.972025	-0.869153	0.0684773	352.41	193.67	191.48	223.03	218.74	484.98	328.2	2944187	2950771	+	Na-Ca exchanger/integrin-beta4	PFAM: Na-Ca exchanger/integrin-beta4 peptidase-like FG-GAP~KEGG: ava:Ava_0582 integrins alpha chain
Tery_1907		0.0341841	0.961988	0.0584981	0.979413	-0.024314	0.975568	179.63	177.67	221.89	175.74	193.37	192.08	185.81	2954960	2955835	+	peptidase M48 Ste24p	PFAM: peptidase M48 Ste24p~KEGG: ava:Ava_1434 peptidase M48 Ste24p
Tery_1908		0.352048	0.328227	0.531397	0.189508	-0.179349	0.714113	228.45	238.9	249.75	162.3	166.88	168.03	206.51	2956694	2956987	-	conserved hypothetical protein	KEGG: ava:Ava_0174 hypothetical protein
Tery_1909		-0.0482122	0.950987	0.209533	0.906102	-0.257745	0.608294	247.1	246.9	273.75	178.42	262.44	245.45	284.25	2957064	2957879	-	transposase IS605 OrfB	PFAM: putative transposase IS891/IS1136/IS1341 transposase IS605 OrfB~KEGG: ava:Ava_1829 transposase IS891/IS1136/IS1341
Tery_1910		-0.440197	0.224645	-0.252753	0.84659	-0.187444	0.721982	211.45	238.74	298.49	306.87	284.99	331.11	347.45	2958689	2958859	-	CAB/ELIP/HLIP-related protein	KEGG: ava:Ava_0175 CAB/ELIP/HLIP-related protein
Tery_1911		-0.337333	0.392874	0.125059	0.955998	-0.462391	0.219452	122.59	124.6	105.91	101.04	113.88	139.04	158.38	2959029	2959595	+	conserved hypothetical protein	KEGG: ava:Ava_1723 hypothetical protein
Tery_1912		0.117637	0.898721	0.415755	0.789664	-0.298118	0.625748	68.01	39.84	45.99	36.9	39.18	48.43	45.77	2960960	2961700	+	conserved hypothetical protein	KEGG: ava:Ava_1821 hypothetical protein
Tery_1913	proB	-0.00589715	0.992989	0.186241	0.922119	-0.192139	0.743347	57.87	68.15	73.48	53.92	62.86	60.95	72.65	2961697	2962806	-	glutamate 5-kinase	KEGG: ava:Ava_3807 gamma-glutamyl kinase~TIGRFAM: glutamate 5-kinase~PFAM: aspartate/glutamate/uridylate kinase PUA domain containing protein
Tery_1914	mviM	-0.0752658	0.92117	-0.369596	0.757308	0.29433	0.536423	122.86	145.98	132.11	199.92	143.48	148.59	134.04	2963591	2964661	+	oxidoreductase-like	PFAM: oxidoreductase-like Oxidoreductase-like~KEGG: syn:slr0338 putative oxidoreductase
Tery_1915		0.246569	0.683406	-0.234197	0.889428	0.480766	0.299386	42.51	47.69	56.8	62.52	52.15	44.15	39.05	2965671	2966024	-	macrophage migration inhibitory factor	PFAM: macrophage migration inhibitory factor~KEGG: syf:Synpcc7942_2599 hypothetical protein
Tery_1916		-0.450939	NA	-0.842503	0.57579	0.391564	NA	5.49	3.85	4.95	9.32	7.33	8.57	4.72	2966151	2966789	+	hypothetical protein	NA
Tery_1917		-0.272738	0.605729	-0.118975	0.967314	-0.153763	0.806587	49.64	42.92	40.31	49.08	46.23	57.66	49.58	2966800	2970414	+	von Willebrand factor type A	PFAM: von Willebrand factor type A~KEGG: ava:Ava_B0132 serine/threonine protein kinase with WD40 repeats
Tery_1918		0.302763	0.764585	0.439604	0.84659	-0.136841	NA	11.24	8.77	9.16	6.63	7.61	6.26	9.08	2970430	2970837	+	GUN4-like	PFAM: GUN4-like~KEGG: ana:alr4949 serine/threonine kinase
Tery_1919		-0.0517929	0.951491	-0.180531	0.936977	0.128738	0.850949	52.93	58.46	70.54	62.52	74.7	53.37	72.11	2971599	2972078	-	flavin reductase-like FMN-binding	PFAM: flavin reductase-like FMN-binding~KEGG: syf:Synpcc7942_2008 hypothetical protein
Tery_1920		-0.542984	0.243564	-0.384073	0.823731	-0.158911	0.827202	85.57	61.99	55.34	101.93	72.73	114.33	83	2972571	2974394	+	extracellular solute-binding protein family 5	PFAM: extracellular solute-binding protein family 5~KEGG: sme:SMb20476 putative ABC transporter periplasmic dipeptide-binding protein
Tery_1921		0.0596999	0.927602	-0.0559694	0.979413	0.115669	0.814226	815.62	929.74	922.57	893.73	946.01	821.69	887.62	2975622	2976527	-	HetR peptidase. Serine peptidase. MEROPS family S48	PFAM: peptidase S48~KEGG: ava:Ava_0158 peptidase S48
Tery_1922		-0.182893	0.866874	1.02954	0.0909515	-1.21243	0.0215878	119.3	50.3	70.91	28.3	49.89	89.62	91.9	2977812	2978084	-	hypothetical protein	NA
Tery_1923	cysC	0.193753	0.776275	-0.233672	0.89637	0.427425	0.3927	90.78	79.22	68.71	110.35	74.98	74.79	64.66	2978472	2978999	+	adenylylsulfate kinase	PFAM: adenylylsulfate kinase~KEGG: syn:slr0676 adenylylsulfate 3-phosphotransferase
Tery_1924	wza, gfcE	0.0179676	0.981133	0.173039	0.913025	-0.155071	0.771415	147	143.37	135.04	116.26	134.18	127.5	152.39	2979022	2980677	+	polysaccharide export protein	PFAM: polysaccharide export protein~KEGG: ava:Ava_3287 polysaccharide export protein
Tery_1925		0.304684	0.477253	0.302021	0.82104	0.0026627	0.996813	86.66	84.14	75.67	64.13	68.5	64.91	68.11	2981514	2983919	+	Protein-tyrosine kinase	PFAM: lipopolysaccharide biosynthesis~KEGG: ana:all5222 hypothetical protein
Tery_1926	gabD	0.443836	0.325788	0.0940691	0.979413	0.349767	0.503921	81.45	59.07	64.68	70.94	55.81	56.01	44.86	2984383	2985750	+	aldehyde dehydrogenase	PFAM: aldehyde dehydrogenase~KEGG: ava:Ava_3534 aldehyde dehydrogenase
Tery_1927		0.311224	NA	0.767594	0.836571	-0.45637	NA	3.57	2.46	3.3	1.43	2.26	2.64	2.36	2985899	2986225	-	hemolysin-type calcium-binding region	KEGG: ava:Ava_3160 hemolysin-type calcium-binding region
Tery_1928	ilvB, ilvG, ilvI	0.269067	0.604446	0.00416037	0.99882	0.264907	0.594103	230.1	191.67	177.74	218.73	177.02	187.8	144.76	2987968	2989605	+	acetolactate synthase large subunit	PFAM: thiamine pyrophosphate enzyme-like TPP-binding thiamine pyrophosphate enzyme central region thiamine pyrophosphate enzyme-like TPP binding region~KEGG: ava:Ava_3533 putative acetolactate synthase large subunit
Tery_1929		-0.0675323	0.944179	0.426947	0.812063	-0.494479	0.397156	30.44	37.84	29.87	18.09	31.01	32.95	35.78	2990347	2990781	-	hypothetical protein	NA
Tery_1930		-0.398694	0.605187	0.271938	0.926475	-0.670632	0.301418	51.56	29.69	49.47	22.21	49.89	58.97	55.76	2990943	2991206	-	hypothetical protein	NA
Tery_1931	dndD	0.150145	0.862647	0.00280086	0.99882	0.147344	0.842044	90.78	69.53	64.68	90.82	57.22	76.11	59.39	2992006	2993988	-	conserved hypothetical protein	KEGG: ana:alr4919 unknown protein
Tery_1932	dndC	-0.029772	0.972113	-0.018678	0.997312	-0.011094	0.98751	173.6	159.83	131.01	178.42	133.05	187.14	130.05	2996534	2998090	-	phosphoadenosine phosphosulfate reductase	PFAM: phosphoadenosine phosphosulfate reductase~KEGG: ava:Ava_2209 hypothetical protein
Tery_1933		-0.133523	0.885434	-0.560458	0.545307	0.426935	0.446957	46.9	35.38	37.38	69.86	46.23	50.41	37.42	2998586	3000205	+	conserved hypothetical protein	KEGG: ana:all4916 unknown protein
Tery_1934		-0.208925	0.77362	0.14137	0.963867	-0.350295	0.540977	35.38	31.07	24.74	30.63	23.68	35.25	34.87	3000891	3001781	+	conserved hypothetical protein	KEGG: hypothetical protein
Tery_1935		-0.5847	NA	-0.827904	0.835688	0.243204	NA	2.74	2.15	1.65	1.43	6.48	2.97	3.45	3002740	3003018	+	conserved hypothetical protein	KEGG: ava:Ava_C0173 hypothetical protein
Tery_1936		-1.14596	NA	0.392296	0.975934	-1.53826	NA	1.1	1.08	0.73	1.07	0.28	2.31	2	3003398	3003745	+	hypothetical protein	NA
Tery_1939		0.20985	NA	0.0571051	0.993743	0.152745	NA	3.29	2.92	3.48	3.76	2.26	2.64	2.91	3005400	3006068	-	hypothetical protein	NA
Tery_1940		-0.0530896	0.969995	-0.182265	0.972025	0.129175	NA	13.99	9.23	6.96	11.64	10.71	14.5	6.72	3006413	3007297	-	PfkB	PFAM: PfkB~KEGG: ana:alr4681 probable sugar kinase
Tery_1942		-0.226929	0.789631	0.245489	0.928851	-0.472417	0.468739	20.57	19.54	15.21	18.63	11.84	24.38	19.07	3008623	3010032	+	type III restriction enzyme res subunit	PFAM: helicase-like type III restriction enzyme res subunit DEAD/DEAH box helicase-like~KEGG: ava:Ava_2199 type III restriction enzyme res subunit
Tery_1943		0.0308178	0.972113	0.159921	0.955899	-0.129103	0.857403	160.98	116.91	114.89	127.91	104.58	153.53	103.53	3010874	3013549	-	conserved hypothetical protein	KEGG: ava:Ava_2768 hypothetical protein
Tery_1945		1.00597	0.00058557	-0.157182	0.952118	1.16316	0.000733803	179.91	187.67	192.76	252.41	161.52	102.13	84.64	3015717	3016298	+	hypothetical protein	NA
Tery_1946		0.256658	0.648268	0.463865	0.586625	-0.207207	0.722569	65.55	64.92	68.71	44.43	51.59	46.45	64.11	3016554	3017336	+	protein of unknown function DUF990	PFAM: protein of unknown function DUF990~KEGG: ava:Ava_0859 protein of unknown function DUF990
Tery_1947		0.0992702	0.895053	0.0696665	0.979413	0.0296037	0.970009	53.48	52.46	46.36	49.8	46.23	47.44	47.4	3018030	3019724	-	Tetratricopeptide TPR_2	PFAM: TPR repeat Tetratricopeptide TPR_3 Tetratricopeptide TPR_2~SMART: Tetratricopeptide region~KEGG: mba:Mbar_A2604 TPR repeat
Tery_1949		0.0388176	0.962028	-0.244039	0.867394	0.282856	0.583239	92.15	73.07	72.74	82.23	104.58	85.99	68.84	3023056	3023277	-	ferredoxin thioredoxin reductase alpha chain	PFAM: ferredoxin thioredoxin reductase alpha chain~KEGG: ava:Ava_0401 ferredoxin thioredoxin reductase alpha chain
Tery_1950		-0.166719	0.768915	0.206811	0.888663	-0.37353	0.373864	99.28	94.3	114.34	83.84	93.3	117.95	112.97	3023400	3025337	-	protein serine/threonine phosphatase	PFAM: protein phosphatase 2C-like~KEGG: ana:all2470 putative protein phosphatase
Tery_1951		-0.242096	0.730186	0.0830862	0.979413	-0.325182	0.571746	116.28	123.52	138.52	86.17	151.37	129.48	168.91	3025997	3026461	+	protein of unknown function DUF107	PFAM: protein of unknown function DUF107~KEGG: ana:alr2471 hypothetical protein
Tery_1952		-0.0898367	0.899272	0.0386973	0.985412	-0.128534	0.815497	103.67	91.99	101.69	92.44	99.51	115.97	95.72	3026642	3027607	+	SPFH domain Band 7 family protein	PFAM: band 7 protein~KEGG: ana:alr2472 hypothetical protein
Tery_1953	fur, zur, furB	-0.230643	0.7187	0.104188	0.975934	-0.33483	0.516818	45.8	35.23	38.11	33.68	39.75	42.83	49.77	3027869	3028264	-	ferric uptake regulator Fur family	PFAM: ferric-uptake regulator~KEGG: ava:Ava_0405 ferric uptake regulator (FUR) family
Tery_1954	purL	0.212519	0.738503	0.333399	0.824233	-0.120879	0.861779	72.13	62.15	81.9	49.8	64.27	55.35	68.66	3028348	3028611	+	phosphoribosylformylglycinamidine synthase purS	TIGRFAM: phosphoribosylformylglycinamidine synthase purS~PFAM: phosphoribosylformylglycinamidine synthetase PurS~KEGG: syf:Synpcc7942_0818 phosphoribosylformylglycinamidine synthetase PurS
Tery_1955	purL	0.343735	0.619998	0.374	0.835688	-0.0302646	0.979362	91.33	79.07	121.67	54.64	95.28	62.27	90.81	3028864	3029559	+	phosphoribosylformylglycinamidine synthase subunit I	TIGRFAM: phosphoribosylformylglycinamidine synthase I~PFAM: ThiJ/PfpI CobB/CobQ-like glutamine amidotransferase~KEGG: ava:Ava_0407 phosphoribosylformylglycinamidine synthase I
Tery_1956	rpoS	-0.53702	0.392874	0.627885	0.656027	-1.16491	0.022789	187.04	88.45	233.8	93.87	124.59	266.54	226.49	3031977	3033209	-	RNA polymerase sigma 28 subunit	PFAM: sigma-70 region 3 sigma-70 region 2 sigma-70 region 4 sigma-70 region 1.2~KEGG: ava:Ava_1164 RNA polymerase sigma-like factor
Tery_1957	lipA	-0.178393	0.751634	0.152337	0.940514	-0.33073	0.447847	275.07	296.43	297.02	235.39	283.3	284	371.61	3033921	3034799	-	lipoic acid synthetase	KEGG: ava:Ava_1162 lipoyl synthase~TIGRFAM: lipoic acid synthetase~PFAM: Radical SAM~SMART: Elongator protein 3/MiaB/NifB
Tery_1958	fur, zur, furB	1.06989	0.000345298	0.92196	0.0112347	0.147927	0.82495	249.84	221.36	283.64	106.77	157.86	102.46	136.95	3035691	3036203	+	ferric uptake regulator Fur family	PFAM: ferric-uptake regulator~KEGG: tel:tll0048 ferric uptake regulation protein
Tery_1959		-0.0184475	0.981133	0.161283	0.943972	-0.17973	0.755885	918.19	1322.01	1028.66	973.09	966.3	959.41	1251.6	3036360	3037823	-	Peptidoglycan-binding domain 1	PFAM: Peptidoglycan-binding domain 1~KEGG: bha:BH1295 hypothetical protein
Tery_1960		-0.277372	0.65274	-0.204985	0.926475	-0.072387	0.925786	385.05	604.09	382.95	608.18	441.43	551.86	559.41	3038599	3038775	-	conserved hypothetical protein	KEGG: syn:ssl2384 hypothetical protein
Tery_1962	trmD	0.104186	0.890273	0.329561	0.82104	-0.225375	0.665323	150.56	159.83	162.53	108.02	142.07	125.86	167.28	3040869	3041552	-	tRNA (Guanine37-N(1)-) methyltransferase	KEGG: ana:alr3882 tRNA methyltransferase~TIGRFAM: tRNA (guanine-N1)-methyltransferase~PFAM: tRNA (guanine-N1-)-methyltransferase
Tery_1963		-0.00335275	0.997645	0.118521	0.979413	-0.121874	0.904977	23.59	17.84	24.92	13.61	27.34	21.09	23.07	3041953	3042102	-	reverse transcriptase-like	KEGG: gvi:gll0177 reverse transcriptase homolog
Tery_1964	cphB	0.041585	0.961988	0.083319	0.979413	-0.041734	0.961142	617.89	802.53	813	552.83	845.66	635.87	812.97	3042694	3043569	+	cyanophycinase	TIGRFAM: cyanophycinase~PFAM: peptidase S51 dipeptidase E~KEGG: ava:Ava_1813 cyanophycinase
Tery_1965	cphA	0.0234596	0.970472	0.0307845	0.987398	-0.00732492	0.98751	1627.13	1540.14	1453.4	1450.86	1548.4	1590.34	1445.4	3043880	3046588	+	cyanophycin synthetase	TIGRFAM: cyanophycin synthetase~PFAM: cytoplasmic peptidoglycan synthetases-like Mur ligase middle region RimK-like ATP-grasp~KEGG: ava:Ava_1814 cyanophycin synthetase
Tery_1966		-1.39597	7.13228e-08	-0.631123	0.189508	-0.764852	0.0397889	98.73	93.68	138.71	159.97	180.41	313.65	268.81	3047084	3047227	-	CAB/ELIP/HLIP family protein	KEGG: cyb:CYB_0506 CAB/ELIP/HLIP family protein
Tery_1967	pstS	-0.0763986	0.911961	0.122519	0.956081	-0.198918	0.69367	174.42	149.21	162.16	128.98	167.16	174.95	166.92	3048340	3050928	+	ABC-type phosphate transport system periplasmic component-like	KEGG: ana:all3054 putative phosphate transport system substrate-binding protein
Tery_1968		-0.430989	0.451852	0.398206	0.830557	-0.829196	0.0931271	16.46	16.92	22.17	12.72	15.5	27.35	23.07	3052338	3052799	+	conserved hypothetical protein	KEGG: ava:Ava_3385 hypothetical protein
Tery_1969		-0.0895658	0.904832	-0.193381	0.912006	0.103815	0.871058	99.28	115.99	134.86	140.8	124.88	140.02	109.7	3055330	3055848	+	Tetratricopeptide TPR_2	PFAM: TPR repeat Tetratricopeptide TPR_2~SMART: Tetratricopeptide region~KEGG: ava:Ava_3177 TPR repeat
Tery_1970		0.095986	0.917422	-0.0109082	0.998313	0.106894	0.896557	21.67	23.23	22.35	22.21	22.83	17.79	23.79	3056728	3057204	-	conserved hypothetical protein	KEGG: ava:Ava_2107 hypothetical protein
Tery_1972		0.0183313	0.983073	-0.200386	0.940514	0.218717	0.761822	24.41	21.38	27.48	33.32	21.99	24.71	23.61	3060023	3061867	+	AMP-dependent synthetase and ligase	PFAM: AMP-dependent synthetase and ligase~KEGG: ava:Ava_4108 beta-ketoacyl synthase
Tery_1973		-0.0934419	0.903335	-0.182169	0.928851	0.0887268	0.897213	368.32	534.25	422.9	568.59	429.31	455.32	489.49	3062275	3063909	+	8-amino-7-oxononanoate synthase	PFAM: aminotransferase class I and II phosphopantetheine-binding~KEGG: rba:RB386 saframycin Mx1 synthetase B
Tery_1974		0.0590551	0.962874	-0.105074	0.979413	0.164129	NA	9.32	9.54	8.98	11.47	8.17	11.2	7.08	3064492	3069276	-	peptidase-like	PFAM: Hemolysin-type calcium-binding region peptidase-like~KEGG: ava:Ava_1636 peptidase
Tery_1975		-0.195374	0.852382	-0.049646	0.987398	-0.145728	0.876943	44.15	27.07	26.02	34.4	31.85	49.42	25.25	3070203	3080102	-	filamentous haemagglutinin family outer membrane protein	TIGRFAM: filamentous haemagglutinin family outer membrane protein~PFAM: Proprotein convertase P Haemagluttinin~KEGG: tel:tlr1645 hypothetical protein
Tery_1976		0.0133095	0.988133	-0.200256	0.952118	0.213565	NA	15.36	15.38	12.46	15.76	17.2	13.51	14.89	3080946	3082325	-	conserved hypothetical protein	KEGG: ava:Ava_A0010 hypothetical protein
Tery_1977		0.205871	0.832273	0.314394	0.889428	-0.108523	NA	11.52	15.84	13.01	11.47	10.15	11.53	11.99	3082333	3083421	-	conserved hypothetical protein	KEGG: ava:Ava_A0011 hypothetical protein
Tery_1978		0.0657983	0.942546	-0.279125	0.858396	0.344923	0.553472	35.38	30.61	27.12	42.99	31.29	33.28	26.34	3083476	3086151	-	hypothetical protein	KEGG: ava:Ava_A0012 hypothetical protein
Tery_1979		-0.138264	0.901716	-0.189457	0.956081	0.0511928	0.965178	35.1	28.46	21.8	37.8	26.22	41.84	21.43	3086414	3089044	-	conserved hypothetical protein	KEGG: ava:Ava_A0012 hypothetical protein
Tery_1980		-0.376013	NA	-0.803525	0.558099	0.427512	NA	5.49	4.15	5.86	8.06	9.87	6.59	6.72	3089050	3089946	-	conserved hypothetical protein	KEGG: ava:Ava_A0013 hypothetical protein
Tery_1981		-0.449962	NA	-0.45662	0.877666	0.00665814	NA	4.66	5.23	2.75	6.09	5.36	5.93	5.63	3089939	3090757	-	conserved hypothetical protein	KEGG: ava:Ava_A0014 hypothetical protein
Tery_1982		-0.300636	0.754027	-0.135194	0.979413	-0.165443	NA	11.79	8.77	8.98	7.88	13.81	11.86	12.17	3090771	3091517	-	conserved hypothetical protein	KEGG: ava:Ava_A0015 hypothetical protein
Tery_1983		-0.380506	NA	-0.210077	0.979413	-0.170428	NA	2.47	2.46	1.1	2.33	2.26	1.98	3.09	3092206	3092802	-	conserved hypothetical protein	KEGG: cyb:CYB_0591 hypothetical protein
Tery_1984	nadE	-0.00771577	0.994673	-0.0304277	0.997312	0.0227119	0.98751	22.49	14.61	14.11	23.29	10.71	23.06	11.62	3093311	3095065	-	NH(3)-dependent NAD(+) synthetase	KEGG: ava:Ava_0417 NAD(+) synthetase~TIGRFAM: NAD+ synthetase~PFAM: Nitrilase/cyanide hydratase and apolipoprotein N-acyltransferase NAD+ synthase
Tery_1985		-0.245747	NA	0.0255316	0.998313	-0.271278	NA	2.47	2.31	2.38	0.72	4.23	3.62	2.18	3097023	3097568	-	hypothetical protein	KEGG: ana:all1119 hypothetical protein
Tery_1986		0.0239861	0.979715	0.108801	0.973066	-0.0848149	0.909994	61.98	45.99	49.84	41.56	55.53	50.08	53.04	3097987	3099918	-	adenylate/guanylate cyclase	PFAM: adenylyl cyclase class-3/4/guanylyl cyclase CHASE2~KEGG: tel:tll2280 adenylate cyclase
Tery_1987		0.105803	NA	-0.497586	0.877666	0.603389	NA	3.57	3.08	6.23	4.66	7.61	2.64	5.09	3100472	3100912	-	pentapeptide repeat	PFAM: pentapeptide repeat~KEGG: gvi:gll2892 hypothetical protein
Tery_1988		-0.31405	0.431876	0.23015	0.84757	-0.5442	0.119373	120.67	111.53	106.46	96.02	95.28	128.49	151.84	3101583	3102569	-	Radical SAM	PFAM: Radical SAM~KEGG: ana:alr3097 hypothetical protein
Tery_1989		0.0726194	0.926911	-0.226051	0.877666	0.298671	0.529911	172.23	215.21	210.72	270.32	193.66	189.44	190.71	3103111	3103572	-	conserved hypothetical protein	KEGG: ava:Ava_3158 hypothetical protein
Tery_1990		0.182333	0.862647	-0.0787307	0.985314	0.261064	0.75758	19.75	21.07	26.57	30.99	15.79	16.47	22.89	3103857	3104108	-	hypothetical protein	NA
Tery_1991		-0.123682	0.88177	-0.339319	0.824233	0.215637	0.723235	88.58	101.22	80.44	138.66	87.67	102.46	94.45	3104481	3105716	-	Methyltransferase type 11	PFAM: Methyltransferase type 11 Methyltransferase type 12~KEGG: rba:RB6746 putative methyltransferase
Tery_1992		-0.599208	0.185691	-0.18179	0.952118	-0.417417	0.468739	27.15	28.15	27.12	36.01	25.65	50.74	33.42	3106781	3107587	-	conserved hypothetical protein	KEGG: ana:alr3251 hypothetical protein
Tery_1993		-0.571579	0.0995849	0.0271443	0.99059	-0.598723	0.12718	92.42	81.38	69.44	89.39	68.22	120.91	120.06	3108044	3108772	+	conserved hypothetical protein	KEGG: ana:alr2207 hypothetical protein
Tery_1995		-0.205733	0.687763	0.392808	0.647516	-0.59854	0.0789198	162.9	152.91	137.42	104.26	124.88	169.35	179.27	3109509	3110204	+	HAD-superfamily hydrolase subfamily IA variant 3	TIGRFAM: HAD-superfamily hydrolase subfamily IA variant 3~PFAM: Haloacid dehalogenase-like hydrolase~KEGG: ava:Ava_3420 HAD-superfamily hydrolase subfamily IA variant 3
Tery_1997		0.148756	0.890273	-0.0980757	0.979413	0.246832	0.75758	56.22	74.45	111.59	63.06	109.65	75.45	70.83	3111592	3111828	+	conserved hypothetical protein	KEGG: ava:Ava_1456 hypothetical protein
Tery_1998	aapJ, bztA	-0.0610953	0.926911	-0.207342	0.85283	0.146247	0.761669	527.38	538.4	594.77	591.52	680.19	564.38	592.29	3112190	3113221	+	extracellular solute-binding protein family 3	SMART: extracellular solute-binding protein family 3~KEGG: syf:Synpcc7942_0246 extracellular solute-binding protein family 3
Tery_1999	aapQ, bztB	0.310715	0.512392	0.194984	0.910382	0.115731	0.85497	63.35	62.15	57.72	57.33	48.48	45.14	53.04	3114067	3115233	+	polar amino acid ABC transporter inner membrane subunit	TIGRFAM: polar amino acid ABC transporter inner membrane subunit~PFAM: binding-protein-dependent transport systems inner membrane component~KEGG: syf:Synpcc7942_0247 ABC-type permease for basic amino acids and glutamine
Tery_2000	aapM, bztC	-0.0220179	0.981133	-0.302997	0.847111	0.280979	0.645744	32.36	27.38	28.58	29.92	42.56	33.61	26.52	3116621	3117832	+	polar amino acid ABC transporter inner membrane subunit	TIGRFAM: polar amino acid ABC transporter inner membrane subunit~PFAM: binding-protein-dependent transport systems inner membrane component~KEGG: ava:Ava_0738 amino acid ABC transporter permease protein 3-TM region His/Glu/Gln/Arg/opine
Tery_2001	aapP, bztD	-0.156082	0.836778	-0.313253	0.835688	0.157171	0.814226	32.64	33.69	30.97	45.14	34.67	39.54	33.24	3118053	3118829	+	ABC transporter related	PFAM: ABC transporter related~SMART: ATPase~KEGG: ava:Ava_0737 ABC transporter-like
Tery_2002		0.0989155	0.908959	0.0886815	0.979413	0.0102339	0.98751	25.23	30.15	28.77	23.11	29.88	23.39	28.88	3118977	3119423	+	regulatory protein MerR	PFAM: regulatory protein MerR Resolvase-like~KEGG: tko:TK0655 predicted site-specific integrase/resolvase
Tery_2003		0.420724	0.496982	0.392496	0.830557	0.0282278	0.979405	49.09	51.38	57.17	25.98	54.4	38.88	39.78	3119527	3120756	+	transposase IS605 OrfB family	TIGRFAM: transposase IS605 OrfB family~PFAM: putative transposase IS891/IS1136/IS1341 transposase IS605 OrfB~KEGG: cya:CYA_1977 ISSoc7 transposase
Tery_2004		0.647487	NA	0.4116	0.952118	0.235887	NA	3.57	2.77	3.66	1.25	3.95	1.32	2.72	3121122	3121727	+	DNA-3-methyladenine glycosylase	TIGRFAM: DNA-3-methyladenine glycosylase~PFAM: methylpurine-DNA glycosylase (MPG)~KEGG: cyb:CYB_2817 DNA-3-methyladenine glycosylase
Tery_2006		-0.0166641	0.985536	0.151245	0.972025	-0.167909	0.842168	17.28	18.15	19.61	12.54	20.86	17.46	19.62	3124502	3126070	-	protein of unknown function DUF323	PFAM: protein of unknown function DUF323~KEGG: ana:all5016 hypothetical protein
Tery_2007		0.130278	0.907489	-0.135767	0.979413	0.266045	0.763441	30.17	19.07	16.67	29.74	17.48	23.72	16.53	3127156	3128292	+	dihydroorotate oxidase A	PFAM: dihydroorotate dehydrogenase~KEGG: ava:Ava_1222 dihydroorotate dehydrogenase
Tery_2008		0.275767	0.780929	0.191959	0.962544	0.0838084	NA	10.42	12.77	9.89	8.24	11.28	7.25	10.72	3128345	3128986	+	protein of unknown function DUF218	PFAM: protein of unknown function DUF218~KEGG: ana:all7616 hypothetical protein
Tery_2009		0.384613	0.296886	0.039951	0.985412	0.344662	0.415956	223.79	276.12	265.14	221.96	272.3	193.4	198.16	3130221	3131225	-	transcriptional regulator LysR family	PFAM: regulatory protein LysR LysR substrate-binding~KEGG: ava:Ava_1749 transcriptional regulator LysR family
Tery_2010		-0.0105161	0.988133	-0.159404	0.947858	0.148888	0.812736	45.8	39.53	50.21	50.88	49.33	46.45	44.68	3131900	3132613	+	NnrU	PFAM: NnrU~KEGG: ava:Ava_1748 NnrU
Tery_2011	trxA	-0.375216	0.498933	-0.234478	0.908488	-0.140738	0.849374	70.48	74.91	48.74	90.65	60.32	86.65	81.55	3132658	3133047	+	Thioredoxin domain	PFAM: Thioredoxin domain~KEGG: ava:Ava_1747 thioredoxin-related
Tery_2012		-0.157417	0.777458	-0.134559	0.952118	-0.022858	0.976614	166.2	167.98	161.43	200.28	160.11	194.72	174.73	3134655	3135641	-	peptidase C14 caspase catalytic subunit P20	KEGG: ava:Ava_3611 peptidase C14 caspase catalytic subunit P20
Tery_2013		0.0445811	0.957098	0.352685	0.82104	-0.308104	0.557144	260.26	255.2	309.85	163.91	265.25	259.95	274.26	3142381	3142728	+	hypothetical protein	NA
Tery_2014		0.512106	0.224645	0.267997	0.856169	0.244109	0.67531	110.8	100.14	143.65	83.48	112.19	74.79	90.81	3142781	3143446	+	hypothetical protein	NA
Tery_2015		0.578596	NA	0.39125	0.952118	0.187346	NA	2.47	3.08	6.96	2.33	4.23	2.97	2.72	3143842	3144279	-	transposase IS4 family	KEGG: ana:all2152 transposase
Tery_2017		0.374278	NA	-0.129875	0.985314	0.504153	NA	4.66	3.23	2.2	3.05	4.23	2.31	2.72	3145925	3146173	-	hypothetical protein	NA
Tery_2018		-0.215456	0.720414	0.167076	0.940514	-0.382532	0.416536	85.02	69.38	72.93	74.7	58.91	97.19	79.19	3146743	3147933	-	FAD dependent oxidoreductase	PFAM: FAD dependent oxidoreductase~KEGG: ana:all2776 hypothetical protein
Tery_2019		0.235345	0.676077	0.261473	0.84659	-0.0261279	0.976131	136.85	120.29	127.16	123.43	88.51	120.26	98.08	3148004	3148585	+	hypothetical protein	KEGG: ana:all3585 unknown protein
Tery_2021		0.214395	0.706802	0.466827	0.5221	-0.252432	0.613066	90.23	68.76	83.37	57.68	58.35	68.2	70.83	3149201	3149602	-	Resolvase RNase H-like fold	SMART: Resolvase RNase H-like fold~KEGG: ana:alr4394 hypothetical protein
Tery_2022		-0.0756381	0.909788	0.351382	0.74146	-0.42702	0.271325	249.02	283.2	284.38	187.2	237.91	273.46	301.14	3149682	3150275	-	conserved hypothetical protein	KEGG: ava:Ava_3282 hypothetical protein
Tery_2023		-0.16495	0.776275	0.12868	0.955998	-0.29363	0.508064	582.23	712.23	645.71	538.68	638.75	637.19	814.96	3150496	3151161	-	transcriptional regulator Crp/Fnr family	PFAM: cyclic nucleotide-binding regulatory protein Crp~KEGG: ava:Ava_3283 transcriptional regulator Crp/Fnr family
Tery_2024	fabI	-0.426522	0.262613	-0.204689	0.903187	-0.221833	0.658582	250.94	282.58	211.27	322.1	246.93	330.13	338.37	3151814	3152590	+	Enoyl-[acyl-carrier-protein] reductase (NADH)	PFAM: short-chain dehydrogenase/reductase SDR~KEGG: ava:Ava_3284 enoyl-(acyl carrier protein) reductase
Tery_2025		0.60895	0.530744	0.70622	0.789664	-0.0972699	NA	10.97	6.61	10.08	4.3	7.05	8.9	3.63	3152928	3153203	-	hypothetical protein	NA
Tery_2026	ltrA	0.135674	0.857703	-0.087336	0.979413	0.22301	0.69524	128.62	159.37	153.73	128.8	183.23	118.94	149.3	3153509	3154303	+	RNA-directed DNA polymerase	KEGG: ava:Ava_C0033 RNA-directed DNA polymerase
Tery_2028	hisB	-0.0927741	0.908959	0.0548408	0.985412	-0.147615	0.826708	108.33	71.53	70.91	85.45	73.85	86.98	90.81	3155435	3156076	+	imidazoleglycerol-phosphate dehydratase	PFAM: imidazoleglycerol-phosphate dehydratase~KEGG: ana:all4390 imidazoleglycerol-phosphate dehydratase
Tery_2032		0.136032	0.871346	0.0708433	0.979413	0.0651882	0.93365	54.58	39.38	40.31	46.58	37.49	43.49	37.96	3159119	3160816	+	protein of unknown function DUF1400	PFAM: protein of unknown function DUF1400~KEGG: ana:all0969 hypothetical protein
Tery_2033		-0.212203	0.709388	0.201256	0.90719	-0.413459	0.35073	47.45	45.69	43.79	40.49	38.34	53.37	52.49	3162986	3165187	+	serine/threonine protein kinase with WD40 repeats	PFAM: protein kinase WD-40 repeat~SMART: Tyrosine protein kinase Serine/threonine protein kinase~KEGG: ana:alr3119 WD repeat protein with Ser/Thr protein kinase motif
Tery_2034		-0.905141	0.512392	-0.540088	0.918677	-0.365053	0.837553	94.07	50.61	45.44	130.06	52.99	162.1	75.56	3165641	3169732	-	RTX toxins and related Ca2+-binding protein	KEGG: hch:HCH_02583 RTX toxins and related Ca2+-binding protein
Tery_2037		0.573877	0.495655	-0.173149	0.972025	0.747026	NA	12.62	6.92	7.51	10.21	9.58	6.59	5.45	3171686	3175804	-	peptidase S8 and S53 subtilisin kexin sedolisin	PFAM: peptidase S8 and S53 subtilisin kexin sedolisin von Willebrand factor type D Cadherin FG-GAP~KEGG: mhu:Mhun_0018 peptidase S8 and S53 subtilisin kexin sedolisin
[truncated: 2,541 more rows]
