# Supplementary material for: Transcriptome remodeling drives acclimation to iron availability in the marine N2-fixing cyanobacterium Trichodesmium erythraeum IMS101
Source: mSystems. 2025 Apr 17;10(5):e01499-24. doi: 10.1128/msystems.01499-24 (PMC12090762; doi:10.1128/msystems.01499-24)
Supplement: Table S2 — List of differentially expressed genes. [file msystems.01499-24-s0003.xlsx]

## Sheet: DEGs
Table S2. List of differentially expressed genes (DEGs) in response to increased iron availability. A total of 199 DEGs with a log2-transformed fold change (log2FC) >1 (i.e., |log2FC|>1) and an adjusted p-value (padj) <0.05 were identified in response to a gradient from low (0nM, LFe) to medium (10 nM, MFe) and high (100nM, HFe) Fe supplementation concentrations through pairwise comparisons (i.e.…
Locus_tag a)	Gene b)	Annotation	Pathway	HFe vs. LFe		MFe vs. LFe		HFe vs. MFe		HFe CPM			MFe CPM		LFe CPM
				log2FC	padj	log2FC	padj	log2FC	padj	rep1	rep2	rep3	rep1	rep2	rep1	rep2
Tery_0041		Conserved hypothetical protein	Hypothetical	1.41411	1.51894e-06	0.348684	0.538397	1.06543	0.0024331	95.71	66.45	70.18	41.2	31.85	29.98	28.15
Tery_0107		Hypothetical protein	Hypothetical	1.19282	5.21107e-08	1.10359	6.7999e-05	0.0892316	0.972025	912.98	741.15	861.92	851.82	715.99	359.45	375.06
Tery_0149		Rho termination factor-like	Transcription factor	1.07529	0.000701206	1.26597	0.000732807	-0.190678	0.936977	666.7	1194.48	1074.29	1236.79	986.6	469.49	461.34
Tery_0169	rpsO	SSU ribosomal protein S15P	Ribosome	0.978613	0.00260124	1.19634	0.0012674	-0.217728	0.912006	214.46	353.19	356.75	399.84	313.74	155.18	158.38
Tery_0172		Conserved hypothetical protein	Hypothetical	-1.25507	1.43716e-07	-0.923029	0.00351611	-0.332036	0.793421	38.12	41.69	43.24	49.26	53.84	101.15	95.54
Tery_0174		GUN4-like	Chlorophyll biosynthesis regulation and intracellular signaling	-1.62769	1.77406e-10	-1.12478	0.00087286	-0.50291	0.511054	209.53	176.44	148.78	284.12	217.62	624.01	478.95
Tery_0182	psbA2	Photosystem q(b) protein	Photosystem II	-1.78798	8.10026e-09	-0.622479	0.226266	-1.1655	0.00285641	339.25	438.87	626.65	1049.77	1040.72	1235.83	2003.54
Tery_0192		hypothetical protein	Hypothetical	-0.953186	0.000469696	-1.08577	0.000750787	0.132586	0.955998	189.23	164.75	151.9	137.22	168.85	373.62	280.62
Tery_0262	rplL	LSU ribosomal protein L12P	Ribosome	0.860983	0.00131875	1.08654	0.000430087	-0.225558	0.862633	1220.41	1738.42	1568.1	1896.56	1615.2	806.87	857.83
Tery_0263	rplJ	LSU ribosomal protein L10P	Ribosome	0.89053	0.0246976	1.07968	0.0137154	-0.189151	0.952118	235.31	425.8	492.71	433.16	440.02	180.88	234.66
Tery_0270	groEL/hsp60	chaperonin GroEL	Heat shock protein	0.485082	0.374262	1.22512	0.00441388	-0.740042	0.255576	572.09	787.14	751.8	1497.08	842.84	625.99	382.33
Tery_0275		glucose-methanol-choline oxidoreductase	Uncharacterized	1.70258	5.66725e-08	1.09544	0.0110209	0.60714	0.460569	125.61	71.84	118.73	61.45	76.11	35.58	29.42
Tery_0276	coxC	cytochrome c oxidase subunit III	Oxidative phosphorylation	1.73112	1.18215e-09	0.705	0.117723	1.02612	0.00412944	149.74	96.76	134.86	57.33	66.81	32.62	43.41
Tery_0277	cocA	cytochrome c oxidase	Oxidative phosphorylation	1.77957	6.57714e-12	0.935757	0.0109288	0.843811	0.0226466	458	298.74	393.58	185.05	239.88	105.76	117.51
Tery_0278	coxB	cytochrome c oxidase subunit II	Oxidative phosphorylation	2.19391	7.05589e-11	1.25126	0.00785229	0.942648	0.0727367	167.57	115.06	186.16	57.5	104.58	27.35	40.5
Tery_0279		conserved hypothetical protein	Hypothetical	1.998	3.47179e-09	1.29939	0.00467967	0.698613	0.38221	104.76	74.76	121.48	43.35	80.06	23.39	26.7
Tery_0280		conserved hypothetical protein	Hypothetical	2.00389	4.769e-14	1.02895	0.00589206	0.974938	0.00442617	242.16	180.75	226.47	87.78	131.64	50.74	57.03
Tery_0332		Na+ dependent nucleoside transporter-like	Uncharacterized	1.07191	0.0071339	0.779415	0.141559	0.292498	0.877666	32.91	27.07	21.44	20.6	23.4	14.83	11.26
Tery_0402	map	methionine aminopeptidase type I	Uncharacterized	0.649096	0.10197	1.02341	0.00860591	-0.374317	0.813883	58.42	68.61	72.38	104.62	66.53	46.13	39.23
Tery_0409		HAD-superfamily hydrolase subfamily IA variant 3	Uncharacterized	-1.85468	3.22287e-08	-0.197771	0.809815	-1.65691	5.44347e-06	109.43	147.37	168.94	611.05	280.19	540.66	488.76
Tery_0419		Hemolysin-type calcium-binding region	Fe transporters	-1.63703	4.53218e-06	-0.975391	0.0536985	-0.661638	0.523201	123.69	89.99	64.86	156.75	134.74	381.85	196.34
Tery_0424		Hemolysin-type calcium-binding region	Fe transporters	-1.95679	7.96901e-07	-0.9866	0.0915514	-0.97019	0.173877	32.91	24.15	14.66	48.55	43.97	126.52	59.03
Tery_0433		protein splicing site	DNA replication	0.897752	0.0201278	1.02913	0.0175946	-0.131382	0.972025	68.56	109.37	118	92.62	123.18	44.81	61.03
Tery_0459	pucC/lhaA	bacteriochlorophyll synthase	Bacteriochlorophyll delivery	-1.4225	4.02607e-05	0.203064	0.793133	-1.62557	4.0393e-06	29.62	34.61	26.2	119.13	65.68	96.2	66.48
Tery_0568		hypothetical protein	Hypothetical	0.425547	0.347953	1.00328	0.00574454	-0.577734	0.320683	41.96	36	42.69	52.49	67.09	30.31	29.61
Tery_0593		hypothetical protein	Hypothetical	-1.05113	0.0285213	0.151503	0.876943	-1.20264	0.025767	33.18	23.84	22.17	82.58	37.21	68.2	41.41
Tery_0624		hypothetical protein	Hypothetical	-1.06709	0.0760954	-2.02837	0.000733803	0.961283	0.426895	42.23	13.54	17.04	9.49	15.22	41.84	58.48
Tery_0653		hypothetical protein	Hypothetical	1.07897	0.0192251	0.10527	NA	0.973702	0.110485	25.23	20.61	16.86	8.42	12.97	8.57	10.9
Tery_0675		two component transcriptional regulator winged helix family	Two-component system	1.1116	0.00367686	-0.112437	0.903405	1.22404	0.00319101	547.68	360.88	407.32	121.46	252.29	183.18	222.86
Tery_0693		Gamma-butyrobetaine, 2-oxoglutarate dioxygenase	Lysine degradation	1.15994	0.0101274	0.24136	NA	0.918581	0.158209	20.29	18.46	22.17	9.67	11.84	5.93	11.62
Tery_0697		Dihydropteroate synthase	Folate biosynthesis	0.948372	0.0004564	1.05689	0.00087286	-0.108516	0.972025	117.65	151.98	135.96	159.61	130.51	73.8	67.02
Tery_0702		hypothetical protein	Hypothetical	0.87533	0.0046584	1.02194	0.00361713	-0.146615	0.952118	42.23	45.69	43.24	49.26	47.07	22.07	25.43
Tery_0830		conserved hypothetical protein	Hypothetical	-2.12224	5.93056e-12	-0.308737	0.625748	-1.8135	3.10763e-08	26.05	36.77	28.77	139.19	74.7	143.65	124.05
Tery_0831		Twin-arginine translocation pathway signal	Nitrogen compound metabolic process	-2.05024	8.48314e-20	-0.252928	0.577735	-1.79731	6.97939e-15	32.09	41.69	35.91	128.62	125.44	154.19	150.75
Tery_0844		putative iron-sulfur cluster-binding protein	Uncharacterized	1.0944	0.00139422	0.68377	0.159415	0.410634	0.789664	40.31	55.38	48.74	38.87	33.26	17.79	26.88
Tery_0846		conserved hypothetical protein	Hypothetical	1.83369	9.89247e-08	0.780401	0.160271	1.05329	0.0139066	25.51	30.3	33.35	13.26	15.5	8.9	7.99
Tery_0847	metE	methionine synthase (B12-independent)	Amino acid metabolism	3.15777	8.0027e-30	1.87352	2.26661e-07	1.28425	0.000121031	378.19	646.39	525.88	227.33	195.06	46.78	68.66
Tery_0848		cell surface protein	Uncharacterized	2.23037	5.7917e-07	0.798729	NA	1.43164	0.0059355	18.92	31.84	18.32	7.17	10.15	4.28	5.45
Tery_0849		cell surface protein	Uncharacterized	1.07138	0.000175387	0.446374	0.351525	0.625003	0.189508	66.37	71.68	70.73	44.25	45.67	27.35	38.32
Tery_0948	glpX	D-fructose 1,6-bisphosphatase/sedoheptulose 1,7-bisphosphatase	Glycolysis/Gluconeogenesis	0.63576	0.101838	1.17578	0.00141388	-0.540016	0.508765	1440.91	1854.1	1742.35	3035.54	1824.65	1223.64	942.29
Tery_0984	cpeB, mpeB	Phycobilisome protein	Phycobilisome	0.589704	0.172634	1.08375	0.00647348	-0.494049	0.685302	3148.66	4538.11	4382.54	7148.98	4132.16	2888.77	2467.96
Tery_0998	cpeB, mpeB	Phycobilisome protein	Phycobilisome	1.11438	0.000599133	1.20959	0.00170924	-0.0952127	0.979413	5376.95	8387.22	10416.7	9432.31	7703.93	3721.66	3737.36
Tery_1046		protein of unknown function DUF1257	Uncharacterized	-1.5512	2.99565e-12	-1.36651	1.04087e-06	-0.18469	0.908488	4084.13	2975.51	3421.68	4248.69	3650.14	10650	9854.95
Tery_1068	nirA	assimilatory nitrite reductase (ferredoxin) precursor	Nitrogen metabolism	-1.23323	0.00272401	-0.39922	0.571054	-0.834013	0.254154	41.69	37.53	43.24	103.19	40.87	108.72	83.73
Tery_1069	nrt	nitrite transporter	Nitrate assimilation	-1.00386	0.00899258	-0.14886	0.853847	-0.854998	0.110485	32.91	41.07	49.84	97.09	51.3	86.32	80.1
Tery_1204	psaL	photosystem I reaction centre subunit XI PsaL	Photosystem I	1.46126	2.18814e-07	1.0431	0.00574454	0.418162	0.765934	976.6	1482.45	1528.89	840.35	1139.38	435.56	531.44
Tery_1530	chlN	light-independent protochlorophyllide reductase N subunit	Porphyrin and chlorophyll	1.34154	3.44057e-08	1.16881	0.000193351	0.172729	0.928851	922.85	1035.42	780.02	910.75	700.49	390.42	331.65
Tery_1531		hypothetical protein	Hypothetical	1.00092	4.32061e-05	0.71395	0.0301724	0.286967	0.824233	635.16	844.67	734.39	546.92	657.36	364.72	374.34
Tery_1532	chlL	light-independent protochlorophyllide reductase iron-sulfur ATP-binding protein	Porphyrin and chlorophyll	1.16647	3.31138e-08	0.89898	0.00112039	0.267494	0.824233	787.92	864.52	905.72	672.85	736.85	408.21	353.45
Tery_1554		conserved hypothetical protein	Hypothetical	1.30925	0.0160055	1.09543	NA	0.213813	0.956081	11.24	14.77	20.89	12.18	14.94	3.62	8.54
Tery_1567		ferredoxin thioredoxin reductase beta chain	Iron-sulfur binding	1.08434	9.60572e-07	0.606402	0.0581626	0.477935	0.309916	263.28	296.89	257.44	185.59	204.09	124.21	133.13
Tery_1621	rnd	3'-5' exonuclease	tRNA biogenesis	0.42018	0.509847	1.116	0.0130658	-0.695823	0.308411	14.26	20.15	17.41	28.48	27.62	11.2	14.53
Tery_1634	psaF	photosystem I reaction center protein PsaF subunit III	Photosystem I	0.847973	0.0229056	1.02338	0.0133604	-0.175409	0.952118	565.78	1050.19	1033.06	1079.86	905.42	453.02	529.99
Tery_1657		Tetratricopeptide (TPR) repeat	Uncharacterized	-1.65375	1.55362e-09	-1.46584	5.54037e-05	-0.187905	0.945985	17.55	14.61	16.86	18.27	18.6	51.07	51.4
Tery_1661	ribD	5-amino-6-(5-phosphoribosylamino)uracil reductase/diaminohydroxyphosphoribosylaminopyrimidine deaminase	Riboflavin metabolism	-1.50869	5.21107e-08	-0.76182	0.0558741	-0.74687	0.111644	14.81	16.61	16.49	26.51	27.06	43.82	47.4
Tery_1662		conserved hypothetical protein	Hypothetical	-3.51502	8.48314e-20	-1.90464	6.36057e-05	-1.61038	0.002666	4.66	2.92	4.03	15.23	7.33	48.43	38.69
Tery_1663		putative transcriptional regulator, Crp/Fnr family	Transcriptional regulator	-7.00382	6.3061e-62	-1.64362	1.89826e-05	-5.36021	3.19973e-35	1.1	1.38	1.47	67.89	41.16	151.56	192.71
Tery_1664		hypothetical protein	Hypothetical	-7.28616	2.22242e-76	-1.59067	5.78116e-05	-5.69549	1.51711e-45	2.74	1.69	1.28	119.85	67.37	254.02	314.94
Tery_1665		conserved hypothetical protein	Hypothetical	-5.04587	3.23105e-51	-1.04542	0.0483561	-4.00045	1.05906e-31	69.39	57.69	51.85	1391.21	506.27	2084.54	1856.6
Tery_1666	isiB	flavodoxin	Flavodoxin	-2.11749	5.12627e-09	-0.379761	0.605924	-1.73773	1.65724e-05	830.98	1230.48	1039.29	5020.78	1845.79	4447.81	4539.79
Tery_1667	isiA1	Iron stress-induced protein A	Fe stress-inducible antenna protein	-6.72921	7.40134e-27	-0.876468	0.486947	-5.85275	5.45748e-20	123.96	131.06	110.49	11489.2	2538.94	13498.3	12397.8
Tery_1669		periplasmic sensor signal transduction histidine kinase	Two-component system	-1.22472	0.000156841	-0.216079	0.751214	-1.00865	0.0122346	54.03	77.68	66.15	166.42	97.81	170.33	139.67
Tery_1670	cbiC	precorrin-8X methylmutase	Porphyrin and chlorophyll	-1.46554	0.00171725	-0.609837	NA	-0.855707	0.448078	5.21	4.92	6.41	12.72	6.77	15.48	15.08
Tery_1686		conserved hypothetical protein	Hypothetical	-4.55469	1.53985e-48	-2.08663	3.08039e-09	-2.46806	8.24779e-13	6.03	5.08	4.21	34.4	20.58	122.23	115.33
Tery_1687	fba	fructose-bisphosphate aldolase	Glycolysis/Gluconeogenesis	-6.20227	6.3061e-62	-0.89629	0.167867	-5.30598	7.95873e-45	94.07	191.21	129.18	8152.52	2750.36	10177.6	10234.4
Tery_1747	pilT	twitching motility protein	Signaling and cellular processes	0.634961	0.195254	1.01176	0.0265126	-0.376803	0.830557	42.23	28.77	31.52	52.13	35.24	25.37	18.89
Tery_1772		Na-Ca exchanger/integrin-beta4	Integrin-mediated signaling pathway	-1.08943	0.0201278	-1.0389	0.0658809	-0.0505241	0.987398	161.53	89.84	73.84	139.91	82.59	288.94	172.55
Tery_1773		Na-Ca exchanger/integrin-beta4	Integrin-mediated signaling pathway	-0.57342	0.0705244	-1.05233	0.000750787	0.478905	0.470748	90.78	106.14	85.75	72.91	61.45	147.6	133.86
Tery_1780	ctaA	cytochrome oxidase assembly	Porphyrin and chlorophyll	1.08983	1.19813e-05	0.871388	0.00745349	0.218438	0.867394	112.72	105.68	122.77	88.5	106.27	55.02	52.13
Tery_1823	chlP	geranylgeranyl reductase	Porphyrin and chlorophyll	1.06475	1.46826e-06	0.816313	0.00513223	0.24844	0.835688	1394.29	1552.44	1775.34	1310.42	1325.99	709.34	797.71
Tery_1825		conserved hypothetical protein	Hypothetical	-1.3386	0.00124764	0.18578	0.831606	-1.52438	0.000399622	9.05	17.69	13.56	49.08	28.47	39.21	30.15
Tery_1835		peptidyl-Asp metallopeptidase. Metallo peptidase. MEROPS family M72	Uncharacterized	0.325183	0.692047	-0.789952	NA	1.11513	0.0491415	21.67	14.61	17.59	9.14	7.05	11.53	16.53
Tery_1881	rpmL	LSU ribosomal protein L35P	Ribosome	1.2054	0.000810888	1.55246	0.000193351	-0.347053	0.845475	107.78	198.44	216.76	232.17	209.72	64.25	87
Tery_1885	fdxB	4Fe-4S ferredoxin iron-sulfur binding	Fe-S binding proteins	5.28034	4.78118e-49	1.56516	0.00277932	3.71518	4.7029e-25	1768.91	769.3	926.97	60.19	115.01	32.62	27.06
Tery_1886		hypothetical protein	Hypothetical	4.23875	1.06326e-05	1.29181	0.462222	2.94694	0.0166343	111.35	61.22	63.22	3.22	17.2	2.97	5.27
Tery_1887		transcriptional regulator	Transcriptional regulator	1.50602	2.24317e-07	0.597683	0.205205	0.908337	0.0232029	233.11	147.21	180.85	86.35	111.91	56.34	74.83
Tery_1922		hypothetical protein	Hypothetical	-0.182893	0.866874	-1.21243	0.0215878	1.02954	0.0909515	119.3	50.3	70.91	28.3	49.89	89.62	91.9
Tery_1945		hypothetical protein	Hypothetical	1.00597	0.00058557	1.16316	0.000733803	-0.157182	0.952118	179.91	187.67	192.76	252.41	161.52	102.13	84.64
Tery_1956	rpoS	RNA polymerase sigma 28 subunit	Transcriptional regulator	-0.53702	0.392874	-1.16491	0.022789	0.627885	0.656027	187.04	88.45	233.8	93.87	124.59	266.54	226.49
Tery_1958	fur, furA	ferric uptake regulator, Fur family	Transcriptional regulator	1.06989	0.000345298	0.147927	0.82495	0.92196	0.0112347	249.84	221.36	283.64	106.77	157.86	102.46	136.95
Tery_1966		CAB/ELIP/HLIP family protein	Chlorophyll a/b binding protein	-1.39597	7.13228e-08	-0.764852	0.0397889	-0.631123	0.189508	98.73	93.68	138.71	159.97	180.41	313.65	268.81
Tery_2045		putative signal transduction protein with EFhand domain	Uncharacterized	-1.15846	0.0130152	-1.42257	0.00840069	0.264106	0.940514	22.21	10.92	13.38	11.11	14.38	43.49	25.43
Tery_2052		peptidase S9 prolyl oligopeptidase active site region	Uncharacterized	0.567468	0.328551	1.06629	0.031785	-0.498826	0.774164	25.23	29.07	22.54	45.14	26.5	21.42	13.8
Tery_2062	ndh	FAD-dependent pyridine nucleotide-disulphide oxidoreductase	Oxidative phosphorylation	1.19131	0.000733448	0.798667	0.0988971	0.392644	0.824758	3124.53	1743.65	1921.19	1643.44	1784.34	1235.83	749.4
Tery_2080	thyX	thymidylate synthase complementing protein	Pyrimidine metabolism	1.25992	0.00844597	1.40627	0.0109343	-0.146347	0.979413	144.53	83.38	141.09	71.3	199.58	53.04	49.77
Tery_2162		hypothetical protein	Hypothetical	-1.36655	0.0338661	-0.482105	NA	-0.884444	0.654203	6.31	6.31	2.38	10.75	7.33	17.79	8.35
Tery_2217		conserved hypothetical protein	Hypothetical	-1.01111	0.00141688	-0.559619	0.225558	-0.451489	0.716414	33.18	32.92	37.2	57.33	35.8	69.52	69.56
Tery_2226		WD-40 repeat	Uncharacterized	-1.14969	0.00668235	-0.763732	0.186805	-0.385959	0.84659	46.9	43.69	42.69	72.19	42.85	136.73	61.57
Tery_2227	msrQ	Ferric reductase-like transmembrane component-like	Uncharacterized	-1.72058	2.05023e-06	-0.703495	NA	-1.01708	0.0727367	6.86	9.38	6.6	17.73	12.97	23.72	26.88
Tery_2245		conserved hypothetical protein	Hypothetical	-0.883897	0.00173111	-1.05376	0.00143245	0.169863	0.936977	51.28	66.76	52.04	53.56	46.79	103.12	106.98
Tery_2289		conserved hypothetical protein	Hypothetical	0.811877	0.0073437	1.1307	0.000732807	-0.318821	0.824233	234.76	352.73	346.86	374.94	398.87	169.02	186.53
Tery_2334	gvpN	gas vesicle protein	Uncharacterized	1.5655	3.23384e-11	1.12312	0.000310037	0.442379	0.54383	153.85	153.21	189.28	111.25	131.36	56.67	55.4
Tery_2364		hypothetical protein	Hypothetical	0.736663	0.0275482	1.0376	0.00340654	-0.300938	0.835688	107.51	137.22	174.07	167.14	175.61	83.03	85
Tery_2404		protein of unknown function DUF218	Uncharacterized	-0.935678	0.000138511	-1.00756	0.000750787	0.0718835	0.979413	66.92	60.45	69.26	59.3	64.83	127.5	123.51
Tery_2405		conserved hypothetical protein	Hypothetical	-0.825959	0.00058557	-1.02161	0.000300657	0.195647	0.889428	104.22	107.22	100.04	90.47	89.92	172.31	195.98
Tery_2450		hypothetical protein	Hypothetical	0.59035	0.258856	1.00387	0.0317401	-0.413516	0.82104	18.1	24.77	22.17	33.5	23.96	13.18	15.62
Tery_2482	ugd	hypothetical protein	Hypothetical	-3.86837	NA	-1.26957	NA	-2.5988	0.0341623	1.1	0.15	0.37	2.33	3.38	6.92	6.72
Tery_2483	isiA2	Iron stress-induced protein A	Fe stress-inducible antenna protein	-7.94227	3.05616e-102	-1.07441	0.0670438	-6.86785	6.04754e-76	10.97	25.69	13.01	2757.16	1137.97	3867.62	4384.86
Tery_2484	isiA3	Iron stress-induced protein A	Fe stress-inducible antenna protein	-8.16365	2.1533e-23	-0.5647	0.784558	-7.59895	5.45748e-20	8.78	26.46	10.44	4548.21	1357.84	4652.08	4133.67
Tery_2485	isiA4	Iron stress-induced protein A	Fe stress-inducible antenna protein	-8.31727	1.18327e-19	-0.98167	0.614666	-7.3356	6.02553e-15	7.68	28.46	7.88	3442.91	1298.65	4522.27	4896.33
Tery_2486	cpcG	Phycobilisome linker polypeptide	Phycobilisome	-4.78477	8.55781e-37	-1.17561	0.0424365	-3.60916	2.27925e-20	19.2	20.46	23.27	394.47	115.29	614.13	545.79
Tery_2496		putative signal transduction protein with Nacht domain	Uncharacterized	-1.36455	0.0225726	-0.84122	NA	-0.523328	0.84659	7.4	7.69	3.11	9.32	7.89	21.74	9.99
Tery_2559	isiB	flavodoxin	Flavodoxin	-1.30419	8.05604e-07	0.757832	0.0442101	-2.06202	1.65373e-16	366.12	360.73	275.95	1561.03	1215.77	957.76	696.36
Tery_2560		Tetratricopeptide TPR_2	Uncharacterized	0.782096	0.0427642	-0.466757	0.42575	1.24885	0.000635179	37.3	32.3	28.03	13.61	13.53	18.45	19.25
Tery_2561	petJ	cytochrome c, class I	Cyt b6f complex	3.22486	0.000187431	0.999076	0.511661	2.22579	0.0726559	219.67	243.82	194.78	16.48	76.95	17.46	29.42
Tery_2566		conserved hypothetical protein	Hypothetical	1.47879	7.44736e-06	0.329271	0.618225	1.14952	0.0029406	52.66	41.53	35	17.02	21.71	15.81	15.08
Tery_2606	rpe	ribulose-5-phosphate 3-epimerase	Pentose phosphate pathway	1.02347	8.72188e-05	0.719722	0.0406021	0.303747	0.824233	1148.83	1346.93	1514.41	924.01	1230.71	705.06	612.81
Tery_2621		hypothetical protein	Hypothetical	-1.26605	0.000664574	-1.22361	NA	-0.0424419	0.988719	8.23	11.54	9.89	9.85	10.71	23.39	24.7
Tery_2622	exoD	Exopolysaccharide synthesis ExoD	Uncharacterized	-1.24521	6.59192e-07	-0.887267	0.00838816	-0.357941	0.789664	41.14	43.53	34.63	49.62	51.87	98.84	90.27
Tery_2631		hypothetical protein	Hypothetical	-1.26074	0.0101274	-0.565513	NA	-0.695227	0.691779	10.7	6.46	6.23	13.26	11.28	24.05	13.26
Tery_2668	mtnD	Acireductone dioxygenase ARD	Amino acid metabolism	0.957474	0.0109288	1.11545	0.00844609	-0.15798	0.955998	21.67	26.46	28.22	28.3	28.47	12.19	13.99
Tery_2686	psbV	cytochrome c, class I	Photosystem II	1.13141	0.00147055	0.768786	0.11695	0.362625	0.835688	877.6	1742.27	1313.59	973.45	1056.51	478.39	720.52
Tery_2690		conserved hypothetical protein	Hypothetical	1.00953	0.0336854	1.06826	NA	-0.0587351	0.985412	12.34	17.84	16.86	17.2	15.5	8.9	7.08
Tery_2694		DegT/DnrJ/EryC1/StrS aminotransferase	Uncharacterized	1.07305	0.00147055	1.02297	0.0128934	0.0500837	0.985412	32.91	28.77	38.66	32.6	31.57	15.81	15.98
Tery_2777		glycerophosphoryl diester phosphodiesterase	Glycerophospholipid metabolism	-1.07864	0.000128636	-0.601615	0.141559	-0.477025	0.574702	111.35	97.07	108.11	173.59	117.83	251.38	195.25
Tery_2902	phoB	two component transcriptional regulator, winged helix family	Two-component system	1.06479	0.000215807	0.262642	0.633073	0.802147	0.0331039	64.17	66.76	73.29	37.8	40.03	27.35	37.23
Tery_2976		Caffeoyl-CoA O-methyltransferase	Amino acid metabolism	-0.984234	0.0109742	0.0244791	0.981549	-1.00871	0.0274892	13.16	22.15	18.14	41.38	30.44	39.21	32.51
Tery_2977	aroB	3-dehydroquinate synthase	Amino acid metabolism	-1.29406	0.00601065	-0.0119189	0.989336	-1.28214	0.0226466	92.42	118.14	100.04	358.28	142.92	349.24	160.56
Tery_2985	rplM	LSU ribosomal protein L13P	Ribosome	1.04026	0.000445457	1.36341	6.36057e-05	-0.323152	0.830557	206.78	297.81	316.99	385.33	296.83	139.36	127.87
Tery_3003	rpsQ	SSU ribosomal protein S17P	Ribosome	0.669236	0.0706277	1.12402	0.00205531	-0.454782	0.699099	349.94	368.27	377.09	638.28	357.15	222.06	237.75
Tery_3004	rpmC	LSU ribosomal protein L29P	Ribosome	0.810473	0.0128554	1.02094	0.00486409	-0.210467	0.910382	132.19	165.21	201.74	212.1	171.1	85	104.8
Tery_3007	rplV	LSU ribosomal protein L22P	Ribosome	1.05299	0.00863026	1.08696	0.0213255	-0.0339764	0.993182	295.92	379.65	680.52	461.29	459.76	195.04	241.2
Tery_3010	rplW	LSU ribosomal protein L23P	Ribosome	0.886229	0.0357031	1.01062	0.0323741	-0.124396	0.976933	137.4	211.51	290.24	224.11	238.48	91.59	138.95
Tery_3022		TPR repeat	Uncharacterized	1.42854	0.000294871	0.560885	0.405314	0.867651	0.152427	38.12	28.15	20.89	15.94	15.5	10.54	10.9
Tery_3032		Cupin 4	Uncharacterized	-1.8099	3.72399e-19	-0.372149	0.320829	-1.43775	1.05859e-11	190.06	210.13	182.5	566.98	480.05	697.81	667.12
Tery_3033		Sucraseferredoxin-like	Hypothetical	-1.78836	1.92836e-11	-0.341621	0.512272	-1.44674	6.13947e-07	231.47	185.21	191.29	686.11	411.83	751.19	650.23
Tery_3034		hypothetical protein	Hypothetical	-2.2404	3.60807e-11	-0.838773	0.116416	-1.40162	0.000783669	31.54	39.23	50.57	71.3	142.35	156.5	226.85
Tery_3061	hsp20	heat shock protein Hsp20	Heat shock protein	5.53098	1.22383e-11	3.71121	NA	1.81976	0.00117147	34.01	19.23	28.58	3.94	11.84	0.66	0.54
Tery_3062	hsp20	heat shock protein Hsp20	Heat shock protein	3.54464	1.44971e-11	1.5704	NA	1.97424	3.93787e-05	31.26	17.84	21.8	4.3	7.89	2.31	1.82
Tery_3063	hsp20	heat shock protein Hsp20	Heat shock protein	4.01559	1.16561e-11	1.99281	NA	2.02278	0.00012037	26.33	20	26.94	2.87	9.58	1.32	1.63
Tery_3064	hsp20	heat shock protein Hsp20	Heat shock protein	3.36302	7.41389e-13	1.40115	0.0486352	1.96187	0.000149773	99	52.61	65.78	10.57	26.78	10.87	3.81
Tery_3108		hypothetical protein	Hypothetical	0.910993	0.000198923	1.08848	0.000185159	-0.177484	0.908488	138.22	155.98	156.11	180.75	157.01	82.7	77.56
Tery_3119		cytochrome P450	Biosynthesis of defensive compounds, fatty acids, and hormones	1.16239	7.23283e-05	0.906388	0.0174861	0.256001	0.856168	51.28	44	50.57	39.23	41.72	19.44	23.61
Tery_3222	afuC	ABC transporter related	ABC transporters	-1.57145	8.13231e-11	-0.12599	0.831783	-1.44546	1.26808e-08	49.09	52.46	38.85	135.79	117.55	144.97	133.86
Tery_3223	afuB	binding-protein-dependent transport systems inner membrane component	ABC transporters	-1.03339	0.0467022	-0.500339	NA	-0.533053	0.82104	7.95	10.31	5.86	13.97	9.02	19.11	14.35
Tery_3243	rplU	LSU ribosomal protein L21P	Ribosome	0.956371	0.000357955	1.09901	0.000531668	-0.142639	0.952118	182.1	231.97	255.61	251.69	239.04	106.42	123.87
Tery_3360		nitrogen-fixing NifU-like	Fe-S cluster assembly	1.79031	0.00405009	0.889546	NA	0.900766	0.574702	14.54	10.15	11.91	3.22	10.15	2.64	4.18
Tery_3362		conserved hypothetical protein	Hypothetical	1.13415	0.0169894	0.210538	0.826708	0.923608	0.200215	71.03	34.61	41.96	19.53	32.13	17.13	27.06
Tery_3363		hypothetical protein	Hypothetical	1.13012	0.0122588	0.921008	NA	0.209117	0.952118	21.67	15.38	14.66	13.97	15.5	7.58	7.99
Tery_3364		conserved hypothetical protein	Hypothetical	1.13071	0.00795833	0.359088	0.632076	0.771623	0.31741	32.09	18.77	26.39	13.08	16.91	10.87	12.35
Tery_3366		conserved hypothetical protein	Hypothetical	1.24713	0.000187431	1.29697	0.00117775	-0.0498383	0.985412	52.93	50.3	60.65	60.73	51.59	16.14	29.06
Tery_3367		hydrogenase maturation protease	Uncharacterized	1.06973	0.00311747	0.181712	0.814226	0.888014	0.0683335	74.6	58.61	63.76	28.84	42	23.06	38.69
Tery_3368	hupL	H2 uptake hydrogenases	Two-component system	2.33005	6.57714e-12	1.38589	0.00285903	0.944155	0.0724589	152.21	78.3	97.85	44.43	68.78	22.07	21.43
Tery_3369	hupS	H2 uptake hydrogenases	Two-component system	1.4556	1.84094e-05	0.411402	0.507905	1.0442	0.0182704	173.6	93.84	109.94	51.95	69.34	52.06	39.96
Tery_3372		beta-Ig-H3/fasciclin	Uncharacterized	-1.51032	1.5436e-07	-0.745713	0.0824367	-0.764607	0.105223	767.9	894.52	881.71	1870.05	997.88	2292.76	2547.15
Tery_3377	idiA	Iron deficiency-induced protein A	ABC transporters	-1.88278	6.55928e-09	0.113472	0.897864	-1.99625	1.74256e-09	274.8	344.12	222.44	1482.57	745.31	1180.15	893.06
Tery_3404	furC	ferric uptake regulator, Fur family	Transcriptional regulator	-2.91281	5.63689e-33	-0.999639	0.00285903	-1.91317	2.0638e-13	18.92	16.92	24.37	79.18	71.04	145.62	156.93
Tery_3497		peptidase-like	Uncharacterized	-0.876638	0.0403497	-1.07426	0.0229526	0.197626	0.952118	40.59	26.15	22.72	24.36	27.06	66.22	43.23
Tery_3504	psbE	cytochrome b559 alpha subunit	Photosystem II	0.609828	0.109585	1.14573	0.00143245	-0.535906	0.48739	362.01	563.01	548.05	821.54	595.91	313.98	330.93
Tery_3650	apcA	Phycobilisome protein	Phycobilisome	1.03767	0.00924898	1.34144	0.00256237	-0.303765	0.880184	2494.3	5560.61	4180.62	6050.66	3974.59	1954.4	2027.33
Tery_3679	doxX	putative oxidoreductase	Uncharacterized	-1.4248	7.73285e-07	-1.01158	0.00860591	-0.41322	0.789664	15.08	15.38	17.41	22.21	20.01	45.14	41.05
Tery_3815		hypothetical protein	Hypothetical	-1.03117	0.00531817	-0.623479	0.232528	-0.407694	0.822404	2215.94	2561.41	1861.27	3940.03	1904.7	4927.52	4133.67
Tery_3816		hypothetical protein	Hypothetical	-2.31162	1.52501e-09	-0.685324	0.314049	-1.6263	0.000343944	168.39	206.9	149.7	806.49	269.2	1002.57	738.86
Tery_3817		hypothetical protein	Hypothetical	-2.81772	8.94089e-13	-1.17712	0.0473687	-1.6406	0.000757453	165.65	177.36	111.41	700.08	239.88	1335.99	804.07
Tery_3818	cotSA	spore coat protein SA	Signaling and cellular processes	-2.56796	2.60603e-15	-1.29861	0.00393129	-1.26934	0.002696	119.85	123.22	95.1	381.21	158.98	674.42	664.4
Tery_3819		beta-ketoacyl synthase	Fatty acid biosynthesis	-2.69202	2.1399e-14	-1.57706	0.00087286	-1.11496	0.0367929	677.67	445.64	384.05	1499.41	665.53	3815.23	2685.92
Tery_3820		AMP-dependent synthetase and ligase	Organic substance biosynthesis	-2.82747	3.64293e-16	-1.70214	0.000293288	-1.12533	0.0312465	371.88	281.81	228.31	905.56	370.12	2363.27	1815.19
Tery_3821		beta-ketoacyl synthase	Fatty acid biosynthesis	-2.8646	2.48963e-12	-1.69059	0.00253127	-1.17401	0.0773987	360.36	244.13	174.8	872.95	292.88	2252.9	1534.76
Tery_3822		beta-ketoacyl synthase	Fatty acid biosynthesis	-2.79444	3.2585e-16	-1.84817	5.78116e-05	-0.946268	0.110688	269.86	192.9	159.96	556.77	238.19	1596.6	1285.74
Tery_3823		conserved hypothetical protein	Hypothetical	-2.27801	6.16303e-09	-1.25811	0.0224453	-1.0199	0.132556	43.06	41.53	35.18	122.89	37.49	202.29	185.44
Tery_3824		putative flavin-binding monooxygenase	Uncharacterized	-2.52862	3.04376e-15	-1.5891	0.000202855	-0.939521	0.0766456	53.2	49.84	47.46	134.53	56.1	286.64	292.78
Tery_3825		hypothetical protein	Hypothetical	-2.7258	2.17576e-12	-1.28583	0.0213593	-1.43997	0.00473785	275.35	254.43	204.85	1004.62	317.69	1943.86	1301.18
Tery_3826	fmo	Dimethylaniline monooxygenase (N-oxide forming)	Uncharacterized	-2.35821	7.20054e-12	-1.29606	0.00729414	-1.06214	0.0431139	1271.97	1137.72	958.3	3338.29	1328.53	6675.34	4855.46
Tery_3828	ubiB	ubiquinone biosynthesis protein	Cofactor metabolism	-1.02599	0.00752525	-0.755201	0.138387	-0.270792	0.908488	9.6	13.08	13.56	14.15	15.22	26.36	23.61
Tery_3865		conserved hypothetical protein	Hypothetical	1.02616	0.00272401	0.525857	0.319874	0.500308	0.686104	201.03	229.51	281.08	121.46	212.82	105.76	127.32
Tery_3930		Rubredoxin-type Fe(Cys)4 protein	Electron transport	1.17642	0.0388088	0.872154	NA	0.304262	0.916743	9.6	11.84	9.34	7.7	9.02	3.62	5.27
Tery_3963		Aldose 1-epimerase	Uncharacterized	1.60235	2.87767e-13	0.994544	0.000750787	0.607809	0.0956545	647.5	478.72	543.83	361.51	364.76	184.5	182.54
Tery_4005		RNA-binding region RNP-1	Uncharacterized	1.01505	2.68122e-05	0.715495	0.0280034	0.299558	0.82104	571.81	685.31	686.39	502.49	545.17	281.04	360.53
Tery_4032		Tropomyosin receptor kinase A	Uncharacterized	1.2143	0.00139325	0.0738302	0.939068	1.14047	0.0114648	401.78	268.28	299.22	96.74	195.06	114	164.19
Tery_4087		hypothetical protein	Hypothetical	1.00941	0.00147055	0.176515	0.800799	0.832895	0.0460078	106.13	105.37	91.8	57.86	54.97	36.9	62.66
Tery_4130		conserved hypothetical protein	Hypothetical	1.48253	0.00096803	0.245158	0.806587	1.23738	0.0312465	114.09	54.3	54.97	27.77	34.95	17.46	35.05
Tery_4131		hypothetical protein	Hypothetical	1.37776	0.000156841	0.373013	0.577163	1.00475	0.0405955	141.24	78.45	91.07	40.49	62.3	33.61	45.59
Tery_4133	nifB	nitrogenase cofactor biosynthesis protein NifB	Nitrogen fixation	1.98013	1.31389e-13	1.29503	0.000300657	0.685097	0.166708	3334.61	1969.32	2532.45	1412.35	1817.88	712.31	613.72
Tery_4134	iscS	aminotransferase class V	FeS assembly	1.85223	3.59798e-11	1.16244	0.0022307	0.689791	0.197801	1680.6	1090.65	1304.61	645.27	1029.45	354.51	398.67
Tery_4136	nifH	nitrogenase iron protein subunit NifH	Nitrogen fixation	2.03917	3.57005e-13	1.14737	0.00287333	0.891805	0.0331039	12839.8	7640.53	10508.5	5203.33	5866.89	3035.38	1998.45
Tery_4137	nifD	nitrogenase molybdenum-iron protein alpha chain	Nitrogen fixation	1.83875	2.48963e-12	1.03933	0.004034	0.799416	0.0482544	11465.9	7182.43	9711.48	5364.55	5437.86	3091.06	2202.24
Tery_4138	nifK	nitrogenase molybdenum-iron protein beta chain	Nitrogen fixation	2.21606	5.14959e-19	1.07023	0.00204254	1.14583	0.000135602	9810.47	6147.16	8766.19	3350.47	4055.49	1903.33	1649
Tery_4139	nifEN,nifE	nitrogenase MoFe cofactor biosynthesis protein NifE	Nitrogen fixation	1.62532	4.52914e-06	0.453961	0.485173	1.17136	0.010292	1423.63	694.85	715.89	333.02	500.91	316.29	296.78
Tery_4140	nifX	nitrogen fixation protein NifX	Nitrogen fixation	1.7313	8.1352e-11	0.939934	0.0123887	0.79137	0.0557827	882.81	509.17	712.77	410.05	395.77	227.66	195.61
Tery_4141		protein of unknown function DUF269	Nitrogen fixation	1.85204	1.9894e-14	1.16715	0.000310037	0.684894	0.0813454	500.78	348.73	360.6	247.57	251.16	104.11	119.15
Tery_4142	nifW	nitrogen fixation protein NifW	Nitrogen fixation	1.88815	8.94089e-13	0.940515	0.0123887	0.94763	0.00782394	2325.37	1375.23	1661	890.33	952.21	432.92	533.26
Tery_4144	hesB,iscA	iron-sulfur cluster assembly accessory protein	Nitrogen fixation	1.93746	5.35248e-09	1.00776	0.0367798	0.929699	0.0727367	308.53	205.05	305.45	104.62	180.69	53.7	88.27
Tery_4145	fdxH	ferredoxin (2Fe-2S)	Fe-S binding proteins	2.0515	5.28452e-08	0.928607	0.109321	1.1229	0.0449749	3781.36	1313.08	2088.66	1196.48	989.42	498.81	656.95
Tery_4147	modA	molybdenum ABC transporter periplasmic molybdate-binding protein	ABC transporters	1.26492	0.0184506	0.0574353	NA	1.20749	0.0726559	17.83	10.92	11.18	5.91	5.36	5.27	5.63
Tery_4148	modB	molybdate ABC transporter inner membrane subunit	ABC transporters	1.32293	0.000844002	0.422095	0.552426	0.900838	0.119422	44.98	29.23	34.81	15.23	23.68	11.2	17.25
Tery_4280		conserved hypothetical protein	Hypothetical	-3.41918	1.14338e-53	-0.774766	0.0215392	-2.64442	1.05906e-31	226.53	252.28	183.42	1478.99	1267.64	2109.58	2620.89
Tery_4281		conserved hypothetical protein	Hypothetical	-3.92305	2.63858e-52	-0.56485	0.203914	-3.3582	1.03072e-37	27.97	42.15	29.68	406.47	275.97	507.38	509.47
Tery_4282	ftn	Starvation-inducible DNA-binding protein	Fe-binding proteins	1.74119	7.89198e-09	0.33715	0.571746	1.40404	3.57216e-05	1932.64	1648.59	1902.13	758.84	615.07	732.74	363.62
Tery_4320		hypothetical protein	Hypothetical	-1.03053	0.000947537	-0.478352	0.336149	-0.552175	0.485626	45.8	50.15	39.94	80.08	51.59	85.99	99.17
Tery_4326	groES/hsp10	chaperonin Cpn10	Heat shock protein	0.515363	0.345147	1.03126	0.0264871	-0.515896	0.731044	214.19	348.11	397.06	582.92	327.55	231.62	217.05
Tery_4355	sufB	Iron-regulated ABC transporter membrane component SufB	FeS assembly	-2.03897	1.1818e-06	-0.435494	0.59111	-1.60348	0.00139802	64.45	63.38	68.53	305.79	89.64	324.2	215.05
Tery_4356	sufC	FeS assembly ATPase SufC	FeS assembly	-1.99734	4.51968e-07	-0.985582	0.092637	-1.01176	0.132556	20.29	28.15	21.25	68.97	23.96	101.15	85.55
Tery_4357	sufD	FeS assembly protein SufD	FeS assembly	-1.96434	4.90218e-10	-1.19011	0.00574454	-0.774232	0.220535	25.23	28.46	25.29	60.01	29.03	109.71	96.63
Tery_4498		Na-Ca exchanger/integrin-beta4	Integrin-mediated signaling pathway	-1.13492	0.0120053	-1.19681	0.023669	0.0618928	0.985412	98.73	64.76	45.26	77.03	54.97	201.3	104.62
Tery_4617		cobalamin synthesis protein P47K	Uncharacterized	-1.14981	4.10546e-06	-0.782606	0.0210213	-0.367204	0.753845	398.21	515.17	464.49	626.99	552.21	869.79	1171.86
Tery_4741	cbiX	cobalamin (vitamin B12) biosynthesis CbiX protein	Porphyrin and chlorophyll	1.1231	5.15336e-06	0.835688	0.0109288	0.287416	0.830557	186.76	209.98	231.97	163.02	179	84.67	107.52
Tery_4957		hypothetical protein	Hypothetical	0.7386	0.00756254	1.07935	0.000310037	-0.340748	0.771106	159.34	153.83	196.97	202.07	226.64	103.45	100.8
Tery_4984		conserved hypothetical protein	Hypothetical	-0.741921	0.00202698	-1.09962	5.78116e-05	0.357701	0.690375	178.81	164.44	164.54	126.12	136.71	267.53	298.78
Tery_5049	cpcB	phycocyanin beta subunit	Phycobilisome	0.842703	0.0349364	1.13999	0.00785229	-0.297288	0.863732	2524.75	4899.3	4687.63	5799.69	4077.48	2231.15	2279.98
Tery_0405		Hemolysin-type calcium-binding region	Fe transporters	-0.344383	0.729963	-0.174145	NA	-0.170239	0.972068	15.08	8	12.64	15.41	10.71	19.77	10.72
Tery_0454	psaC	photosystem I subunit VII	Photosystem I	0.510506	0.293072	0.293328	0.636234	0.217178	0.928851	2182.76	2257.29	2705.24	1419.15	2655.08	1421.32	1927.07
Tery_0466	glts	Glutamate synthase (NADPH)	GS-GOGAT cycle	-0.511003	0.256186	0.0100275	0.98751	-0.52103	0.574702	367.77	267.51	298.67	525.42	362.5	536.7	352.18
Tery_1014	psaE	photosystem I reaction center subunit IV	Photosystem I	0.572674	0.156294	0.544606	0.236108	0.0280674	0.993182	396.57	603.93	604.85	575.4	469.34	306.08	414.48
Tery_1136	petD	cytochrome b/b6-like	Cyt b6f complex	0.116966	0.862647	0.258261	0.571746	-0.141294	0.952118	2929.81	3040.28	4008.38	3513.31	3784.31	2874.93	3268.4
Tery_1230	psbD	photosystem II D2 protein (photosystem q(a) protein)	Photosystem II	-0.372921	0.277567	-0.290707	0.477892	-0.0822145	0.976185	5452.91	6493.89	7012.47	6647.2	6664.34	7717.78	8676.73
Tery_1450		Hemolysin-type calcium-binding region	Fe transporters	0.197222	0.739115	0.538034	0.176893	-0.340812	0.789664	130.54	145.52	159.41	208.34	157.29	140.68	113.7
Tery_1560		TonB-dependent transporter	Fe transporters	-0.576095	0.340986	-0.408191	0.571054	-0.167904	0.972025	73.22	46.3	39.94	69.86	48.2	104.77	54.13
Tery_1799	petC	Rieske (2Fe-2S) region	FeS proteins	0.153573	0.80633	0.355518	0.432051	-0.201945	0.906144	487.07	642.54	648.28	688.8	668.07	462.57	604.46
Tery_1831	pdhC	branched-chain alpha-keto acid dehydrogenase subunit E2	Glycolysis/Gluconeogenesis	0.492197	0.108846	0.628514	0.0509443	-0.136317	0.952118	262.73	317.04	334.76	329.44	337.7	223.05	211.6
Tery_2023	ntcA	transcriptional regulator, Crp/Fnr family	Transcriptional regulator	-0.16495	0.776275	-0.29363	0.508064	0.12868	0.955998	582.23	712.23	645.71	538.68	638.75	637.19	814.96
Tery_2055		Hemolysin-type calcium-binding region	Fe transporters	-0.653769	0.277567	0.319841	0.699154	-0.97361	0.132556	144.26	140.75	122.03	382.11	147.71	273.46	154.75
Tery_2593		Periplasmic protein TonB links inner and outer membranes-like	Fe transporters	-0.447178	0.335882	0.196445	0.764981	-0.643622	0.266218	95.99	78.3	98.58	157.82	124.31	153.2	95.9
Tery_2787	bfr	Ferritin	Porphyrin metabolism	0.512622	0.302565	0.407556	0.485173	0.105066	0.979413	31.26	35.53	38.11	25.08	40.31	24.71	24.52
Tery_2842	glnB	nitrogen regulatory protein P-II	Transcriptional regulator	0.293387	0.633471	0.151181	0.831446	0.142206	0.962544	290.71	494.71	369.58	354.52	340.24	259.62	369.61
Tery_2878	feoB	ferrous iron transport protein B	Fe transporters	-0.266032	0.580847	-0.120993	0.831907	-0.145039	0.952118	58.96	54.61	57.53	61.45	63.99	72.15	65.39
Tery_2879	feoA	ferrous iron transport protein A	Fe transporters	0.029984	NA	0.0292035	NA	0.000780519	0.999054	5.49	3.85	7.15	5.02	5.92	5.93	4.9
Tery_2881	gapA	glyceraldehyde-3-phosphate dehydrogenase, type I	Glycolysis/Gluconeogenesis	0.624112	0.120906	0.637624	0.160271	-0.013512	0.998313	28.8	31.53	33.53	28.84	34.39	19.77	20.89
Tery_3171	pdhD	dihydrolipoamide dehydrogenase	Glycolysis/Gluconeogenesis	0.153623	0.819515	0.279774	0.577735	-0.126152	0.962544	548.5	532.25	511.4	610.69	541.5	589.09	367.8
Tery_3376	pgk	phosphoglycerate kinase	Glycolysis/Gluconeogenesis	-0.116429	0.890273	0.569653	0.192022	-0.686082	0.144862	705.92	665	601.92	1244.67	860.31	858.92	569.95
Tery_3654	prk	phosphoribulokinase	CO2 fixation	0.0763465	0.934203	0.549868	0.248917	-0.473522	0.696582	1114.28	1722.42	1645.24	2505.64	1624.22	1516.54	1323.34
Tery_3791	psaD	photosystem I protein PsaD	Photosystem I	0.345576	0.567215	0.0394723	0.966798	0.306104	0.847449	2399.14	3089.19	3726.39	2046.51	2895.25	1900.37	2941.28
Tery_3834	glnA	glutamine synthetase, type I (EC:6.3.1.2)	GS-GOGAT cycle	0.895834	0.000961127	0.726771	0.0376346	0.169063	0.932306	1738.47	1224.32	1676.21	1282.47	1452.56	767.66	895.97
Tery_3846	ccmO	microcompartments protein	CO2 concentration	0.0473134	0.944659	-0.266241	0.546226	0.313554	0.789664	211.72	214.13	186.35	146.36	180.69	191.75	203.61
Tery_3849	ccmM	Carbonate dehydratase	CO2 concentration	0.522161	0.100685	0.649038	0.0537426	-0.126877	0.955998	1349.04	1788.26	1843.5	1894.06	1713.86	1136.33	1180.04
Tery_3850	ccmL	Ethanolamine utilization protein EutN/carboxysome structural protein Ccml	CO2 concentration	0.160452	0.862499	0.199313	0.793737	-0.038861	0.987398	99.83	151.98	155.75	104.62	173.92	104.11	139.31
Tery_3851	ccmK	microcompartments protein	CO2 concentration	0.317265	0.507587	0.468664	0.275008	-0.151398	0.952118	154.95	203.21	180.85	230.73	166.31	145.95	143.3
Tery_4099	fba	fructose-1,6-bisphosphate aldolase	CO2 fixation	-0.193884	0.778262	0.137829	0.839422	-0.331713	0.830557	4031.48	4650.56	4477.09	6970.91	4018.28	5552.52	4499.83
Tery_4408	rbcS	Ribulose-bisphosphate carboxylase	CO2 fixation	0.449512	0.271739	0.456784	0.313863	-0.00727137	0.998313	3645.33	5521.38	4839.89	4768.73	4569.93	2945.44	3904.28
Tery_4410	rbcL	ribulose bisophosphate carboxylase	CO2 fixation	0.64785	0.091032	0.83876	0.0370864	-0.190911	0.934266	5000.95	8237.08	8822.99	9029.06	7677.72	4706.11	4697.81
Tery_4448	exbB	MotA/TolQ/ExbB proton channel	Fe transporters	0.043727	0.956162	0.0754173	0.91385	-0.0316903	0.987398	61.16	74.76	65.78	66.1	71.04	56.34	73.92
Tery_4449	exbD	Biopolymer transport protein ExbD/TolR	Fe transporters	-0.085682	0.902416	-0.356166	0.397156	0.270484	0.835688	92.42	83.22	81.54	68.07	73.29	94.89	87.36
Tery_4668	psaB	photosystem I P700 chlorophyll a apoprotein A2	Photosystem I	0.438932	0.397203	0.509447	0.342479	-0.0705156	0.982931	6784.67	9082.68	11579.2	7728.14	11379.2	5798.3	7720.83
Tery_4669	psaA	photosystem I P700 chlorophyll a apoprotein A1	Photosystem I	0.415445	0.425773	0.413502	0.45514	0.00194264	0.99882	5097.49	7940.19	9185.97	6785.14	7933.39	4695.9	6431.27
Tery_5066	pdhA	Pyruvate dehydrogenase (lipoamide)	Glycolysis/Gluconeogenesis	0.328742	0.397203	0.473418	0.189593	-0.144676	0.942152	263.83	305.81	286.94	350.58	277.38	221.73	233.76
